# Supplementary material for: 2-Benzyl-3-phenyl-1-(pyridin-2-yl)propan-1-one
Source: Acta Crystallogr Sect E Struct Rep Online. 2012 Feb 4;68(Pt 3):o575. doi: 10.1107/S1600536812003686 (PMC3297302; doi:10.1107/S1600536812003686)
Supplement: Supplementary file 1 [file e-68-0o575-sup1.cif]

##############################################################################
#                                                                            #
# This CIF contains the data in a paper accepted for publication in          #
# Acta Crystallographica Section E. It conforms to the requirements of       #
# Notes for Authors for Acta Crystallographica Section E, and has been       #
# peer reviewed under the auspices of the IUCr Commission on Journals.       #
#                                                                            #
# Full details of the Crystallographic Information File format               #
# are given in the paper "The Crystallographic Information File (CIF):       #
# a New Standard Archive File for Crystallography" by S. R. Hall, F. H.      #
# Allen and I. D. Brown [Acta Cryst. (1991), A47, 655-685].                  #
#                                                                            #
# The current version of the core CIF dictionary is obtainable from          #
# ftp://ftp.iucr.org/pub/cif_core.dic.                                       #
#                                                                            #
# Software is freely available for graphical display of the structure(s)     #
# in this CIF. For information consult the CIF software page                 #
# http://www.iucr.org/resources/cif/software.                                #
#                                                                            #
# This file may be used for bona fide research purposes within the           #
# scientific community so long as proper attribution is given to the journal # 
# article from which it was obtained.                                        #
#                                                                            #
##############################################################################
data_global
_audit_creation_method     SHELXL-97
_journal_date_recd_electronic     2012-01-26
_journal_date_accepted     2012-01-27
_journal_name_full     'Acta Crystallographica, Section E'
_journal_year     2012
_journal_volume     68
_journal_issue      3
_journal_page_first     o575
_journal_page_last     o575
_journal_paper_category     QO
_journal_paper_doi     10.1107/S1600536812003686
_journal_coeditor_code     BT5803
_publ_contact_author_name     'Dr Seik Weng Ng'
_publ_contact_author_address
;
Department of Chemistry
University of Malaya
50603 Kuala Lumpur
Malaysia
;
_publ_contact_author_email     seikweng@um.edu.my
_publ_contact_author_fax     '03 7967 4193'
_publ_contact_author_phone     '03 7967 6778'
_publ_section_title
;
2-Benzyl-3-phenyl-1-(pyridin-2-yl)propan-1-one
;
loop_
    _publ_author_name
    _publ_author_address
    'Naveed Umar, Muhammad'
;
School of Chemistry
University of Malakand
Khyber Pakhtunkhwa
Pakistan
;
    'Shoaib, Mohammad'
;
School of Chemistry
University of Malakand
Khyber Pakhtunkhwa
Pakistan
;
    'Ng, Seik Weng'
;
Department of Chemistry
University of Malaya
50603 Kuala Lumpur
Malaysia
and Chemistry Department
Faculty of Science
King Abdulaziz University
PO Box 80203 Jeddah
Saudi Arabia
;
data_I
_audit_creation_method     SHELXL97
_chemical_name_systematic
;
2-Benzyl-3-phenyl-1-(pyridin-2-yl)propan-1-one
;
_chemical_name_common     ?
_chemical_formula_moiety     'C21 H19 N O'
_chemical_formula_sum     'C21 H19 N O'
_chemical_formula_iupac     'C21 H19 N O'
_chemical_formula_weight     301.37
_chemical_melting_point     ?
_symmetry_cell_setting     monoclinic
_symmetry_space_group_name_H-M     'P 21/n'
_symmetry_space_group_name_Hall     '-P 2yn'
loop_
    _symmetry_equiv_pos_as_xyz
    'x, y, z'
    '-x+1/2, y+1/2, -z+1/2'
    '-x, -y, -z'
    'x-1/2, -y-1/2, z-1/2'
_cell_length_a     15.1569(3)
_cell_length_b     5.63330(10)
_cell_length_c     19.5468(4)
_cell_angle_alpha     90.00
_cell_angle_beta     109.295(2)
_cell_angle_gamma     90.00
_cell_volume     1575.22(5)
_cell_formula_units_Z     4
_cell_measurement_reflns_used     14175
_cell_measurement_theta_min     3.0866
_cell_measurement_theta_max     76.0562
_cell_measurement_temperature     100(2)
_exptl_crystal_description     block
_exptl_crystal_colour     colourless
_exptl_crystal_size_max     0.30
_exptl_crystal_size_mid     0.20
_exptl_crystal_size_min     0.10
_exptl_crystal_density_diffrn     1.271
_exptl_crystal_density_meas     ?
_exptl_crystal_density_method     'not measured'
_exptl_crystal_F_000     640
_exptl_absorpt_coefficient_mu     0.604
_exptl_absorpt_correction_type     multi-scan
_exptl_absorpt_process_details     '(CrysAlis PRO; Agilent, 2011)'
_exptl_absorpt_correction_T_min     0.8396
_exptl_absorpt_correction_T_max     0.9421
_diffrn_ambient_temperature     100(2)
_diffrn_radiation_type     CuK\a
_diffrn_radiation_wavelength     1.54184
_diffrn_radiation_source     'SuperNova (Cu) X-ray Source'
_diffrn_radiation_monochromator     Mirror
_diffrn_measurement_device_type
                     'Agilent SuperNova Dual diffractometer with Atlas detector'
_diffrn_measurement_method     \w
_diffrn_detector_area_resol_mean     10.4041
_diffrn_reflns_number     25210
_diffrn_reflns_av_R_equivalents     0.0343
_diffrn_reflns_av_sigmaI/netI     0.0195
_diffrn_reflns_theta_min     3.22
_diffrn_reflns_theta_max     76.25
_diffrn_reflns_theta_full     76.25
_diffrn_measured_fraction_theta_max     0.999
_diffrn_measured_fraction_theta_full     0.999
_diffrn_reflns_limit_h_min     -19
_diffrn_reflns_limit_h_max     19
_diffrn_reflns_limit_k_min     -7
_diffrn_reflns_limit_k_max     5
_diffrn_reflns_limit_l_min     -24
_diffrn_reflns_limit_l_max     24
_diffrn_standards_number     0
_diffrn_standards_interval_count     0
_diffrn_standards_interval_time     0
_diffrn_standards_decay_%     0
_reflns_number_total     3299
_reflns_number_gt     3133
_reflns_threshold_expression     I>2\s(I)
_refine_ls_structure_factor_coef     Fsqd
_refine_ls_matrix_type     full
_refine_ls_R_factor_all     0.0378
_refine_ls_R_factor_gt     0.0364
_refine_ls_wR_factor_gt     0.0965
_refine_ls_wR_factor_ref     0.0979
_refine_ls_goodness_of_fit_ref     1.035
_refine_ls_restrained_S_all     1.035
_refine_ls_number_reflns     3299
_refine_ls_number_parameters     208
_refine_ls_number_restraints     0
_refine_ls_hydrogen_treatment     constr
_refine_ls_weighting_scheme     calc
_refine_ls_weighting_details
       'calc w = 1/[\s^2^(Fo^2^)+(0.0537P)^2^+0.5533P] where P=(Fo^2^+2Fc^2^)/3'
_atom_sites_solution_hydrogens     geom
_atom_sites_solution_primary     direct
_atom_sites_solution_secondary     difmap
_refine_ls_shift/su_max     0.001
_refine_ls_shift/su_mean     0.001
_refine_diff_density_max     0.257
_refine_diff_density_min     -0.214
_refine_ls_extinction_method     none
_refine_ls_extinction_coef     ?
loop_
    _atom_type_symbol
    _atom_type_description
    _atom_type_scat_dispersion_real
    _atom_type_scat_dispersion_imag
    _atom_type_scat_source
    'C' 'C' 0.0181 0.0091
                         'International Tables Vol C Tables 4.2.6.8 and 6.1.1.4'
    'H' 'H' 0.0000 0.0000
                         'International Tables Vol C Tables 4.2.6.8 and 6.1.1.4'
    'N' 'N' 0.0311 0.0180
                         'International Tables Vol C Tables 4.2.6.8 and 6.1.1.4'
    'O' 'O' 0.0492 0.0322
                         'International Tables Vol C Tables 4.2.6.8 and 6.1.1.4'
_computing_data_collection     'CrysAlis PRO (Agilent, 2011)'
_computing_cell_refinement     'CrysAlis PRO (Agilent, 2011)'
_computing_data_reduction     'CrysAlis PRO (Agilent, 2011)'
_computing_structure_solution     'SHELXS97 (Sheldrick, 2008)'
_computing_structure_refinement     'SHELXL97 (Sheldrick, 2008)'
_computing_molecular_graphics     'X-SEED (Barbour, 2001)'
_computing_publication_material     'publCIF (Westrip, 2010)'
loop_
    _atom_site_type_symbol
    _atom_site_label
    _atom_site_fract_x
    _atom_site_fract_y
    _atom_site_fract_z
    _atom_site_U_iso_or_equiv
    _atom_site_adp_type
    _atom_site_calc_flag
    _atom_site_refinement_flags
    _atom_site_occupancy
    _atom_site_symmetry_multiplicity
    _atom_site_disorder_assembly
    _atom_site_disorder_group
    O O1 0.52050(5) 0.37525(13) 0.78840(4) 0.01980(17) Uani d . 1 1 . .
    N N1 0.46273(6) 0.74653(15) 0.63746(5) 0.0198(2) Uani d . 1 1 . .
    C C1 0.42604(8) 0.7372(2) 0.56524(6) 0.0238(2) Uani d . 1 1 . .
    H H1 0.4365 0.8677 0.5381 0.029 Uiso calc R 1 1 . .
    C C2 0.37344(8) 0.5477(2) 0.52749(6) 0.0238(2) Uani d . 1 1 . .
    H H2 0.3482 0.5497 0.4761 0.029 Uiso calc R 1 1 . .
    C C3 0.35863(8) 0.3560(2) 0.56657(6) 0.0234(2) Uani d . 1 1 . .
    H H3 0.3218 0.2252 0.5425 0.028 Uiso calc R 1 1 . .
    C C4 0.39850(7) 0.35810(19) 0.64159(6) 0.0199(2) Uani d . 1 1 . .
    H H4 0.3908 0.2274 0.6698 0.024 Uiso calc R 1 1 . .
    C C5 0.45003(7) 0.55637(17) 0.67445(5) 0.0156(2) Uani d . 1 1 . .
    C C6 0.49749(6) 0.56118(17) 0.75561(5) 0.0149(2) Uani d . 1 1 . .
    C C7 0.51069(7) 0.80051(17) 0.79253(5) 0.0146(2) Uani d . 1 1 . .
    H H7 0.5282 0.9173 0.7607 0.018 Uiso calc R 1 1 . .
    C C8 0.58912(7) 0.79632(18) 0.86598(5) 0.0162(2) Uani d . 1 1 . .
    H H8A 0.5892 0.9489 0.8911 0.019 Uiso calc R 1 1 . .
    H H8B 0.5763 0.6684 0.8961 0.019 Uiso calc R 1 1 . .
    C C9 0.68460(7) 0.75692(17) 0.85936(5) 0.0152(2) Uani d . 1 1 . .
    C C10 0.72381(7) 0.92961(18) 0.82695(5) 0.0173(2) Uani d . 1 1 . .
    H H10 0.6902 1.0716 0.8093 0.021 Uiso calc R 1 1 . .
    C C11 0.81153(7) 0.89629(19) 0.82020(5) 0.0198(2) Uani d . 1 1 . .
    H H11 0.8372 1.0150 0.7978 0.024 Uiso calc R 1 1 . .
    C C12 0.86173(7) 0.68974(19) 0.84614(5) 0.0204(2) Uani d . 1 1 . .
    H H12 0.9218 0.6672 0.8418 0.024 Uiso calc R 1 1 . .
    C C13 0.82336(7) 0.51680(18) 0.87838(5) 0.0197(2) Uani d . 1 1 . .
    H H13 0.8573 0.3755 0.8963 0.024 Uiso calc R 1 1 . .
    C C14 0.73529(7) 0.54951(18) 0.88463(5) 0.0173(2) Uani d . 1 1 . .
    H H14 0.7094 0.4293 0.9063 0.021 Uiso calc R 1 1 . .
    C C15 0.41552(7) 0.87940(17) 0.79944(5) 0.0163(2) Uani d . 1 1 . .
    H H15A 0.4214 1.0450 0.8173 0.020 Uiso calc R 1 1 . .
    H H15B 0.3674 0.8773 0.7507 0.020 Uiso calc R 1 1 . .
    C C16 0.38254(7) 0.72582(17) 0.84959(5) 0.0159(2) Uani d . 1 1 . .
    C C17 0.32976(7) 0.52092(18) 0.82459(5) 0.0180(2) Uani d . 1 1 . .
    H H17 0.3112 0.4813 0.7746 0.022 Uiso calc R 1 1 . .
    C C18 0.30400(7) 0.37407(18) 0.87213(6) 0.0197(2) Uani d . 1 1 . .
    H H18 0.2680 0.2356 0.8544 0.024 Uiso calc R 1 1 . .
    C C19 0.33078(7) 0.42930(19) 0.94531(6) 0.0211(2) Uani d . 1 1 . .
    H H19 0.3140 0.3278 0.9778 0.025 Uiso calc R 1 1 . .
    C C20 0.38230(8) 0.6343(2) 0.97072(6) 0.0220(2) Uani d . 1 1 . .
    H H20 0.4005 0.6737 1.0207 0.026 Uiso calc R 1 1 . .
    C C21 0.40717(7) 0.78150(18) 0.92306(6) 0.0192(2) Uani d . 1 1 . .
    H H21 0.4415 0.9224 0.9408 0.023 Uiso calc R 1 1 . .
loop_
    _atom_site_aniso_label
    _atom_site_aniso_U_11
    _atom_site_aniso_U_22
    _atom_site_aniso_U_33
    _atom_site_aniso_U_12
    _atom_site_aniso_U_13
    _atom_site_aniso_U_23
    O1 0.0225(4) 0.0148(4) 0.0208(4) 0.0004(3) 0.0055(3) 0.0034(3)
    N1 0.0237(4) 0.0177(4) 0.0170(4) -0.0013(3) 0.0055(3) 0.0008(3)
    C1 0.0300(6) 0.0227(5) 0.0173(5) 0.0001(4) 0.0060(4) 0.0025(4)
    C2 0.0255(5) 0.0263(6) 0.0161(5) 0.0040(4) 0.0021(4) -0.0016(4)
    C3 0.0218(5) 0.0211(5) 0.0235(5) -0.0015(4) 0.0024(4) -0.0054(4)
    C4 0.0196(5) 0.0169(5) 0.0225(5) -0.0012(4) 0.0061(4) -0.0005(4)
    C5 0.0146(4) 0.0152(5) 0.0172(5) 0.0017(3) 0.0054(4) -0.0002(4)
    C6 0.0127(4) 0.0153(5) 0.0177(5) -0.0008(3) 0.0062(4) 0.0008(4)
    C7 0.0156(4) 0.0140(4) 0.0138(4) -0.0001(3) 0.0043(4) 0.0013(3)
    C8 0.0165(5) 0.0179(5) 0.0138(4) -0.0009(4) 0.0043(4) -0.0007(3)
    C9 0.0163(5) 0.0173(5) 0.0110(4) -0.0024(4) 0.0029(3) -0.0026(3)
    C10 0.0196(5) 0.0168(5) 0.0141(4) -0.0011(4) 0.0037(4) -0.0001(4)
    C11 0.0217(5) 0.0223(5) 0.0166(5) -0.0053(4) 0.0077(4) -0.0015(4)
    C12 0.0172(5) 0.0250(5) 0.0196(5) -0.0020(4) 0.0071(4) -0.0057(4)
    C13 0.0200(5) 0.0181(5) 0.0191(5) 0.0013(4) 0.0040(4) -0.0027(4)
    C14 0.0197(5) 0.0169(5) 0.0147(4) -0.0024(4) 0.0048(4) -0.0007(4)
    C15 0.0166(5) 0.0151(5) 0.0171(5) 0.0019(3) 0.0052(4) 0.0018(3)
    C16 0.0138(4) 0.0157(5) 0.0185(5) 0.0030(3) 0.0056(4) 0.0016(4)
    C17 0.0164(4) 0.0196(5) 0.0169(4) 0.0003(4) 0.0040(4) -0.0003(4)
    C18 0.0169(5) 0.0183(5) 0.0230(5) -0.0018(4) 0.0054(4) 0.0007(4)
    C19 0.0203(5) 0.0226(5) 0.0219(5) 0.0003(4) 0.0092(4) 0.0048(4)
    C20 0.0237(5) 0.0262(5) 0.0174(5) -0.0005(4) 0.0084(4) -0.0007(4)
    C21 0.0197(5) 0.0177(5) 0.0204(5) -0.0012(4) 0.0071(4) -0.0023(4)
loop_
    _geom_bond_atom_site_label_1
    _geom_bond_atom_site_label_2
    _geom_bond_site_symmetry_2
    _geom_bond_distance
    _geom_bond_publ_flag
    O1 C6 . 1.2172(12) ?
    N1 C1 . 1.3365(14) ?
    N1 C5 . 1.3414(13) ?
    C1 C2 . 1.3897(16) ?
    C1 H1 . 0.9500 ?
    C2 C3 . 1.3829(16) ?
    C2 H2 . 0.9500 ?
    C3 C4 . 1.3893(15) ?
    C3 H3 . 0.9500 ?
    C4 C5 . 1.3922(14) ?
    C4 H4 . 0.9500 ?
    C5 C6 . 1.5103(13) ?
    C6 C7 . 1.5110(13) ?
    C7 C8 . 1.5320(13) ?
    C7 C15 . 1.5573(13) ?
    C7 H7 . 1.0000 ?
    C8 C9 . 1.5113(13) ?
    C8 H8A . 0.9900 ?
    C8 H8B . 0.9900 ?
    C9 C10 . 1.3963(14) ?
    C9 C14 . 1.3960(14) ?
    C10 C11 . 1.3916(14) ?
    C10 H10 . 0.9500 ?
    C11 C12 . 1.3910(15) ?
    C11 H11 . 0.9500 ?
    C12 C13 . 1.3881(15) ?
    C12 H12 . 0.9500 ?
    C13 C14 . 1.3922(14) ?
    C13 H13 . 0.9500 ?
    C14 H14 . 0.9500 ?
    C15 C16 . 1.5111(13) ?
    C15 H15A . 0.9900 ?
    C15 H15B . 0.9900 ?
    C16 C21 . 1.3950(14) ?
    C16 C17 . 1.3974(14) ?
    C17 C18 . 1.3928(14) ?
    C17 H17 . 0.9500 ?
    C18 C19 . 1.3869(15) ?
    C18 H18 . 0.9500 ?
    C19 C20 . 1.3905(15) ?
    C19 H19 . 0.9500 ?
    C20 C21 . 1.3892(15) ?
    C20 H20 . 0.9500 ?
    C21 H21 . 0.9500 ?
loop_
    _geom_angle_atom_site_label_1
    _geom_angle_atom_site_label_2
    _geom_angle_atom_site_label_3
    _geom_angle_site_symmetry_1
    _geom_angle_site_symmetry_3
    _geom_angle
    _geom_angle_publ_flag
    C1 N1 C5 . . 117.01(9) ?
    N1 C1 C2 . . 123.81(10) ?
    N1 C1 H1 . . 118.1 ?
    C2 C1 H1 . . 118.1 ?
    C3 C2 C1 . . 118.42(10) ?
    C3 C2 H2 . . 120.8 ?
    C1 C2 H2 . . 120.8 ?
    C2 C3 C4 . . 118.89(10) ?
    C2 C3 H3 . . 120.6 ?
    C4 C3 H3 . . 120.6 ?
    C3 C4 C5 . . 118.41(10) ?
    C3 C4 H4 . . 120.8 ?
    C5 C4 H4 . . 120.8 ?
    N1 C5 C4 . . 123.40(9) ?
    N1 C5 C6 . . 116.65(8) ?
    C4 C5 C6 . . 119.92(9) ?
    O1 C6 C5 . . 119.46(9) ?
    O1 C6 C7 . . 123.14(8) ?
    C5 C6 C7 . . 117.36(8) ?
    C6 C7 C8 . . 111.91(8) ?
    C6 C7 C15 . . 108.41(8) ?
    C8 C7 C15 . . 112.17(8) ?
    C6 C7 H7 . . 108.1 ?
    C8 C7 H7 . . 108.1 ?
    C15 C7 H7 . . 108.1 ?
    C9 C8 C7 . . 112.99(8) ?
    C9 C8 H8A . . 109.0 ?
    C7 C8 H8A . . 109.0 ?
    C9 C8 H8B . . 109.0 ?
    C7 C8 H8B . . 109.0 ?
    H8A C8 H8B . . 107.8 ?
    C10 C9 C14 . . 118.47(9) ?
    C10 C9 C8 . . 119.98(9) ?
    C14 C9 C8 . . 121.55(9) ?
    C11 C10 C9 . . 120.82(9) ?
    C11 C10 H10 . . 119.6 ?
    C9 C10 H10 . . 119.6 ?
    C12 C11 C10 . . 120.20(9) ?
    C12 C11 H11 . . 119.9 ?
    C10 C11 H11 . . 119.9 ?
    C13 C12 C11 . . 119.46(9) ?
    C13 C12 H12 . . 120.3 ?
    C11 C12 H12 . . 120.3 ?
    C12 C13 C14 . . 120.31(10) ?
    C12 C13 H13 . . 119.8 ?
    C14 C13 H13 . . 119.8 ?
    C13 C14 C9 . . 120.75(9) ?
    C13 C14 H14 . . 119.6 ?
    C9 C14 H14 . . 119.6 ?
    C16 C15 C7 . . 114.03(8) ?
    C16 C15 H15A . . 108.7 ?
    C7 C15 H15A . . 108.7 ?
    C16 C15 H15B . . 108.7 ?
    C7 C15 H15B . . 108.7 ?
    H15A C15 H15B . . 107.6 ?
    C21 C16 C17 . . 118.25(9) ?
    C21 C16 C15 . . 120.38(9) ?
    C17 C16 C15 . . 121.33(9) ?
    C18 C17 C16 . . 120.77(9) ?
    C18 C17 H17 . . 119.6 ?
    C16 C17 H17 . . 119.6 ?
    C19 C18 C17 . . 120.25(10) ?
    C19 C18 H18 . . 119.9 ?
    C17 C18 H18 . . 119.9 ?
    C18 C19 C20 . . 119.55(10) ?
    C18 C19 H19 . . 120.2 ?
    C20 C19 H19 . . 120.2 ?
    C21 C20 C19 . . 120.06(10) ?
    C21 C20 H20 . . 120.0 ?
    C19 C20 H20 . . 120.0 ?
    C20 C21 C16 . . 121.10(10) ?
    C20 C21 H21 . . 119.5 ?
    C16 C21 H21 . . 119.5 ?
loop_
    _geom_torsion_atom_site_label_1
    _geom_torsion_atom_site_label_2
    _geom_torsion_atom_site_label_3
    _geom_torsion_atom_site_label_4
    _geom_torsion_site_symmetry_1
    _geom_torsion_site_symmetry_2
    _geom_torsion_site_symmetry_3
    _geom_torsion_site_symmetry_4
    _geom_torsion
    _geom_torsion_publ_flag
    C5 N1 C1 C2 . . . . 2.48(16) ?
    N1 C1 C2 C3 . . . . -0.61(17) ?
    C1 C2 C3 C4 . . . . -1.43(16) ?
    C2 C3 C4 C5 . . . . 1.50(16) ?
    C1 N1 C5 C4 . . . . -2.38(15) ?
    C1 N1 C5 C6 . . . . 175.79(9) ?
    C3 C4 C5 N1 . . . . 0.44(15) ?
    C3 C4 C5 C6 . . . . -177.67(9) ?
    N1 C5 C6 O1 . . . . -151.38(9) ?
    C4 C5 C6 O1 . . . . 26.85(13) ?
    N1 C5 C6 C7 . . . . 30.88(12) ?
    C4 C5 C6 C7 . . . . -150.88(9) ?
    O1 C6 C7 C8 . . . . 24.09(13) ?
    C5 C6 C7 C8 . . . . -158.27(8) ?
    O1 C6 C7 C15 . . . . -100.14(10) ?
    C5 C6 C7 C15 . . . . 77.51(10) ?
    C6 C7 C8 C9 . . . . 66.67(10) ?
    C15 C7 C8 C9 . . . . -171.23(8) ?
    C7 C8 C9 C10 . . . . 66.63(11) ?
    C7 C8 C9 C14 . . . . -112.97(10) ?
    C14 C9 C10 C11 . . . . -0.23(14) ?
    C8 C9 C10 C11 . . . . -179.84(9) ?
    C9 C10 C11 C12 . . . . -0.31(15) ?
    C10 C11 C12 C13 . . . . 0.38(15) ?
    C11 C12 C13 C14 . . . . 0.09(15) ?
    C12 C13 C14 C9 . . . . -0.64(15) ?
    C10 C9 C14 C13 . . . . 0.70(14) ?
    C8 C9 C14 C13 . . . . -179.69(9) ?
    C6 C7 C15 C16 . . . . 66.21(10) ?
    C8 C7 C15 C16 . . . . -57.86(11) ?
    C7 C15 C16 C21 . . . . 90.50(11) ?
    C7 C15 C16 C17 . . . . -87.20(11) ?
    C21 C16 C17 C18 . . . . -1.18(15) ?
    C15 C16 C17 C18 . . . . 176.56(9) ?
    C16 C17 C18 C19 . . . . -0.18(15) ?
    C17 C18 C19 C20 . . . . 0.99(16) ?
    C18 C19 C20 C21 . . . . -0.42(16) ?
    C19 C20 C21 C16 . . . . -0.98(16) ?
    C17 C16 C21 C20 . . . . 1.76(15) ?
    C15 C16 C21 C20 . . . . -176.00(9) ?
