# Supplementary material for: 2-Benzyl-3-phenyl-1-(pyridin-2-yl)propan-1-one
Source: Acta Crystallogr Sect E Struct Rep Online. 2012 Feb 4;68(Pt 3):o575. doi: 10.1107/S1600536812003686 (PMC3297302; doi:10.1107/S1600536812003686)
Supplement: Supplementary file 2 [file e-68-0o575-Isup2.hkl]

# 
# h,k,l, Fc-squared, Fo-squared, sigma(Fo-squared) and status flag 
# 
data_I
_shelx_title '  P21/n' 
_shelx_refln_list_code          4 
_shelx_F_calc_maximum      111.85 
_exptl_crystal_F_000       640.00 
_reflns_d_resolution_high  0.7937 
 
loop_ 
 _symmetry_equiv_pos_as_xyz 
 'x, y, z' 
 '-x+1/2, y+1/2, -z+1/2' 
 '-x, -y, -z' 
 'x-1/2, -y-1/2, z-1/2' 
 
_cell_length_a    15.1569 
_cell_length_b     5.6333 
_cell_length_c    19.5468 
_cell_angle_alpha  90.000 
_cell_angle_beta  109.295 
_cell_angle_gamma  90.000 
 
_shelx_F_squared_multiplier     1.000 
 
loop_ 
 _refln_index_h 
 _refln_index_k 
 _refln_index_l 
 _refln_F_squared_calc 
 _refln_F_squared_meas 
 _refln_F_squared_sigma 
 _refln_observed_status 
   2   0   0      831.15      782.71     12.40 o 
   4   0   0     3648.83     3382.55     42.99 o 
   6   0   0      783.19      852.78     11.20 o 
   8   0   0        0.81        2.44      0.97 o 
  10   0   0      932.92      989.96     45.17 o 
  12   0   0      208.55      204.80      4.07 o 
  14   0   0      158.99      157.84      3.54 o 
  16   0   0       69.76       53.88      2.77 o 
  18   0   0        3.64        4.28      0.91 o 
   1   1   0     6345.85     5562.77     50.44 o 
   2   1   0     2284.33     2128.92     16.99 o 
   3   1   0     1108.28     1109.77     13.11 o 
   4   1   0     6121.54     5630.25     69.13 o 
   5   1   0     1389.87     1311.70     18.77 o 
   6   1   0      107.45      123.03      1.88 o 
   7   1   0     1050.62     1067.56     17.59 o 
   8   1   0      166.97      176.16      4.11 o 
   9   1   0        7.32        7.27      0.93 o 
  10   1   0      240.14      249.83      8.73 o 
  11   1   0        2.73        2.67      0.48 o 
  12   1   0        0.54        0.35      0.46 o 
  13   1   0      172.47      175.62      2.95 o 
  14   1   0       84.64       87.20      2.16 o 
  15   1   0        4.68        3.81      0.58 o 
  16   1   0        0.00        0.02      0.36 o 
  17   1   0      209.56      211.30      4.22 o 
   0   2   0      300.62      306.89      7.24 o 
   1   2   0      197.93      193.10      2.27 o 
   2   2   0     3510.67     3439.94     22.28 o 
   3   2   0       10.40       11.83      0.57 o 
   4   2   0      940.74      965.80      8.04 o 
   5   2   0      651.00      712.66      7.11 o 
   6   2   0      995.90      983.19      9.34 o 
   7   2   0      252.39      254.06      4.40 o 
   8   2   0       51.81       56.78      2.49 o 
   9   2   0      400.10      422.57      9.04 o 
  10   2   0      288.90      285.52      4.29 o 
  11   2   0      534.09      512.07      5.31 o 
  12   2   0       42.74       43.14      1.52 o 
  13   2   0        5.03        3.46      0.59 o 
  14   2   0        1.31        2.01      0.46 o 
  15   2   0       25.98       26.52      1.20 o 
  16   2   0       30.86       24.80      0.90 o 
  17   2   0        6.40        8.62      0.63 o 
   1   3   0       43.67       49.92      1.59 o 
   2   3   0        3.42        4.08      0.56 o 
   3   3   0       82.29       80.06      2.43 o 
   4   3   0        4.82        4.93      0.52 o 
   5   3   0       32.86       28.06      1.19 o 
   6   3   0       40.78       56.07      2.06 o 
   7   3   0        1.24        1.80      0.51 o 
   8   3   0      220.21      239.80      3.25 o 
   9   3   0       19.37       17.02      0.88 o 
  10   3   0      115.73      105.03      2.88 o 
  11   3   0        3.00        3.52      0.56 o 
  12   3   0      360.91      390.72      5.83 o 
  13   3   0      440.84      423.37      5.86 o 
  14   3   0       38.20       33.98      1.20 o 
  15   3   0        0.56        0.40      0.29 o 
  16   3   0       50.37       51.89      1.30 o 
   0   4   0       10.16       10.79      2.14 o 
   1   4   0       52.72       40.01      3.39 o 
   2   4   0        5.08        3.87      0.96 o 
   3   4   0       71.17       68.89      3.60 o 
   4   4   0        0.50        1.47      0.40 o 
   5   4   0       15.18       11.06      0.55 o 
   6   4   0        0.07        0.35      0.28 o 
   7   4   0        0.38        1.63      0.30 o 
   8   4   0      142.90      140.58      2.23 o 
   9   4   0       31.67       38.19      1.31 o 
  10   4   0      110.03      110.61      2.34 o 
  11   4   0       15.86       19.59      0.88 o 
  12   4   0       58.48       55.51      1.36 o 
  13   4   0      314.38      323.08      3.98 o 
  14   4   0       78.53       71.24      1.54 o 
   1   5   0      556.62      574.37      4.48 o 
   2   5   0      291.25      293.05      2.80 o 
   3   5   0        7.44        8.68      0.49 o 
   4   5   0      237.29      226.74      2.29 o 
   5   5   0      206.64      215.88      2.22 o 
   6   5   0       38.10       34.04      0.94 o 
   7   5   0       86.00       84.37      1.51 o 
   8   5   0       48.61       45.74      1.32 o 
   9   5   0       18.27       16.11      0.95 o 
  10   5   0        3.87        3.08      0.45 o 
  11   5   0      247.76      245.55      4.03 o 
  12   5   0        2.70        3.30      0.34 o 
   0   6   0      340.66      354.94      4.02 o 
   1   6   0       78.16       80.69      1.36 o 
   2   6   0        9.10        8.91      0.41 o 
   3   6   0      264.23      273.16      2.29 o 
   4   6   0      169.25      170.67      1.79 o 
   5   6   0        3.05        2.13      0.27 o 
   6   6   0       22.13       22.87      0.70 o 
   7   6   0       12.50        6.09      0.40 o 
   8   6   0       60.07       64.21      1.15 o 
   9   6   0       77.43       74.80      2.08 o 
   1   7   0       41.81       36.84      1.55 o 
   2   7   0        1.48        1.43      0.37 o 
 -17   0   1       91.81      100.60      3.23 o 
 -15   0   1      805.73      816.51     17.02 o 
 -13   0   1       28.43       29.14      1.51 o 
 -11   0   1      411.91      477.17     10.38 o 
  -9   0   1      191.58      211.06      7.41 o 
  -7   0   1     2574.63     2636.89    171.64 o 
  -5   0   1      300.19      299.59     15.70 o 
  -3   0   1     5160.97     4724.80    183.89 o 
  -1   0   1        0.86        2.00      0.42 o 
   1   0   1       91.46       94.02      2.42 o 
   3   0   1    12509.48    10240.20    127.43 o 
   5   0   1      520.40      523.42      7.23 o 
   7   0   1       38.08       37.07      1.79 o 
   9   0   1     1486.19     1548.30     25.26 o 
  11   0   1     1143.44     1164.77     13.91 o 
  13   0   1      157.13      148.43      3.31 o 
  15   0   1        4.27        2.43      0.61 o 
  17   0   1      465.90      471.04     16.13 o 
 -18   1   1       14.85       12.73      1.42 o 
 -17   1   1      204.49      198.55      3.59 o 
 -16   1   1       58.72       57.45      1.61 o 
 -15   1   1       35.58       33.76      1.28 o 
 -14   1   1      288.59      285.83      4.26 o 
 -13   1   1       20.07       14.83      0.80 o 
 -12   1   1       74.93       77.25      1.72 o 
 -11   1   1        7.33       10.44      0.72 o 
 -10   1   1       24.37       25.83      2.17 o 
  -9   1   1        7.41        4.75      0.93 o 
  -8   1   1        0.03        0.89      0.66 o 
  -7   1   1      548.15      639.74     11.48 o 
  -6   1   1      804.48      889.92     11.55 o 
  -5   1   1      135.51      143.31      3.04 o 
  -4   1   1      187.73      177.46      2.89 o 
  -3   1   1      140.75      119.55      2.78 o 
  -2   1   1      137.03      138.13      1.65 o 
  -1   1   1     7620.93     6467.71     64.31 o 
   0   1   1      159.91      157.80      3.60 o 
   1   1   1     1064.72      968.85      6.15 o 
   2   1   1     8116.33     7174.84     75.89 o 
   3   1   1     3022.19     2827.95     19.94 o 
   4   1   1     1884.50     1782.29     15.42 o 
   5   1   1     1773.97     1675.24     21.06 o 
   6   1   1      633.32      635.31      9.77 o 
   7   1   1     3093.91     3289.30     35.93 o 
   8   1   1      308.57      370.66     10.49 o 
   9   1   1      266.12      303.18      8.49 o 
  10   1   1       17.32       20.36      2.18 o 
  11   1   1      352.99      355.53      4.13 o 
  12   1   1      154.56      163.39      3.01 o 
  13   1   1       61.45       59.47      1.70 o 
  14   1   1       32.76       35.20      1.41 o 
  15   1   1       19.97       15.95      1.01 o 
  16   1   1      189.57      167.18      3.21 o 
  17   1   1        0.07        1.38      0.55 o 
 -17   2   1       16.13       18.42      0.95 o 
 -16   2   1       72.04       72.20      1.85 o 
 -15   2   1        0.00       -0.39      0.44 o 
 -14   2   1        0.03       -0.26      0.42 o 
 -13   2   1      274.49      293.90      3.88 o 
 -12   2   1       39.07       39.16      1.36 o 
 -11   2   1      529.99      524.42      5.06 o 
 -10   2   1     1926.13     1917.63     28.35 o 
  -9   2   1      228.08      249.56      6.65 o 
  -8   2   1       90.74       90.56      3.83 o 
  -7   2   1      195.56      244.79      4.37 o 
  -6   2   1      662.61      679.44     10.78 o 
  -5   2   1        1.74        2.63      0.40 o 
  -4   2   1      552.02      552.14      5.65 o 
  -3   2   1      555.25      561.38      4.71 o 
  -2   2   1      277.19      285.41      4.99 o 
  -1   2   1      325.15      325.71      3.11 o 
   0   2   1     4192.10     4030.39     42.92 o 
   1   2   1       20.26        8.43      0.34 o 
   2   2   1       39.92       41.65      1.02 o 
   3   2   1       46.11       49.72      1.06 o 
   4   2   1       97.35      104.30      1.65 o 
   5   2   1     1040.50     1078.24     11.57 o 
   6   2   1      764.32      776.41      8.78 o 
   7   2   1      568.69      618.10     10.44 o 
   8   2   1       66.35       61.06      2.57 o 
   9   2   1       55.50       73.56      3.05 o 
  10   2   1       49.87       49.32      1.48 o 
  11   2   1       53.94       52.60      1.57 o 
  12   2   1       62.07       66.60      2.11 o 
  13   2   1      104.79      107.29      2.79 o 
  14   2   1       33.08       35.81      1.39 o 
  15   2   1       52.65       55.55      1.77 o 
  16   2   1      166.80      169.57      3.19 o 
  17   2   1       73.45       72.41      3.62 o 
 -16   3   1      264.11      244.86      5.87 o 
 -15   3   1       26.93       25.09      0.91 o 
 -14   3   1        0.35        0.31      0.45 o 
 -13   3   1      476.07      469.29      6.33 o 
 -12   3   1      701.37      732.55     10.24 o 
 -11   3   1      353.71      351.06      5.73 o 
 -10   3   1      126.84      121.26      3.41 o 
  -9   3   1       15.41       15.16      0.90 o 
  -8   3   1        4.45        3.39      0.41 o 
  -7   3   1       57.87       49.70      2.23 o 
  -6   3   1      356.09      372.83      5.64 o 
  -5   3   1      367.01      345.56      5.76 o 
  -4   3   1        3.89        4.90      0.57 o 
  -3   3   1      128.27      115.63      2.30 o 
  -2   3   1       71.00       76.67      2.04 o 
  -1   3   1       64.34       73.40      1.92 o 
   0   3   1       96.64       99.13      2.66 o 
   1   3   1     1459.46     1607.54     19.34 o 
   2   3   1        2.95        3.25      0.54 o 
   3   3   1      785.81      863.87      9.20 o 
   4   3   1       20.82       24.36      1.17 o 
   5   3   1        0.05        1.62      0.41 o 
   6   3   1      450.14      470.70      9.07 o 
   7   3   1       10.02       14.06      1.30 o 
   8   3   1      429.86      416.65      8.99 o 
   9   3   1       40.53       47.01      1.44 o 
  10   3   1      229.73      221.45      4.30 o 
  11   3   1      392.36      397.16      5.94 o 
  12   3   1      306.69      292.91      4.87 o 
  13   3   1      488.53      507.17      5.63 o 
  14   3   1       73.94       76.44      1.90 o 
  15   3   1       77.69       70.60      1.51 o 
  16   3   1        2.91        1.67      0.29 o 
 -15   4   1       31.64       22.56      0.84 o 
 -14   4   1       31.71       29.17      1.01 o 
 -13   4   1       10.53        9.40      0.56 o 
 -12   4   1      175.30      175.55      2.70 o 
 -11   4   1      113.77      114.14      2.29 o 
 -10   4   1      248.31      247.51      4.75 o 
  -9   4   1      511.90      516.97      5.88 o 
  -8   4   1       87.63       87.14      1.81 o 
  -7   4   1      280.39      277.25      3.21 o 
  -6   4   1       33.62       29.04      0.98 o 
  -5   4   1       25.05       17.37      0.68 o 
  -4   4   1      115.36      106.24      2.22 o 
  -3   4   1       19.70       25.54      2.20 o 
  -2   4   1     1943.08     1902.22     43.87 o 
  -1   4   1      159.36      136.95      5.23 o 
   0   4   1      338.06      335.36      8.71 o 
   1   4   1        6.09        3.37      1.25 o 
   2   4   1        0.06        0.57      0.58 o 
   3   4   1      209.72      200.65      3.86 o 
   4   4   1      210.71      207.30      2.35 o 
   5   4   1      323.57      365.86      4.28 o 
   6   4   1      235.42      244.40      3.21 o 
   7   4   1       65.02       52.70      1.33 o 
   8   4   1        7.93        6.83      0.63 o 
   9   4   1      147.58      135.99      2.50 o 
  10   4   1        1.34        1.30      0.40 o 
  11   4   1        1.74        2.14      0.36 o 
  12   4   1      330.71      316.75      3.27 o 
  13   4   1       17.67       18.66      0.79 o 
  14   4   1        5.24        4.21      0.33 o 
 -13   5   1       12.05        8.97      1.10 o 
 -12   5   1       33.68       42.90      1.03 o 
 -11   5   1       27.02       30.00      1.05 o 
 -10   5   1      116.50      117.67      2.39 o 
  -9   5   1      283.50      282.55      3.34 o 
  -8   5   1       85.35       84.22      1.72 o 
  -7   5   1        0.66        1.61      0.35 o 
  -6   5   1       44.87       41.84      1.10 o 
  -5   5   1      239.15      237.45      2.69 o 
  -4   5   1        0.01        0.34      0.31 o 
  -3   5   1      203.19      204.33      2.42 o 
  -2   5   1      102.52      104.05      1.60 o 
  -1   5   1     3062.03     3065.65     16.56 o 
   0   5   1       11.74       13.51      0.61 o 
   1   5   1       91.46       88.71      1.47 o 
   2   5   1      757.72      750.17      5.05 o 
   3   5   1       78.78       78.49      1.30 o 
   4   5   1        9.65        7.64      0.48 o 
   5   5   1      123.74      105.02      1.60 o 
   6   5   1       25.53       20.27      0.78 o 
   7   5   1        0.44        1.25      0.33 o 
   8   5   1       60.87       56.65      1.31 o 
   9   5   1        0.44       -0.02      0.33 o 
  10   5   1       10.03       10.38      0.63 o 
  11   5   1        1.83        2.70      0.41 o 
  12   5   1      199.47      214.48      2.56 o 
  -9   6   1       90.85       93.02      1.85 o 
  -8   6   1        0.67       -0.06      0.19 o 
  -7   6   1       24.47       27.34      0.74 o 
  -6   6   1        0.98        1.19      0.30 o 
  -5   6   1       60.40       62.68      1.14 o 
  -4   6   1       57.21       70.03      1.10 o 
  -3   6   1        0.04        0.05      0.28 o 
  -2   6   1       70.93       78.15      1.21 o 
  -1   6   1       19.50       22.65      0.68 o 
   0   6   1      840.66      889.98      5.42 o 
   1   6   1       25.98       25.74      0.68 o 
   2   6   1       15.86       15.09      0.53 o 
   3   6   1      803.83      858.36      5.69 o 
   4   6   1      118.33      111.51      1.39 o 
   5   6   1        4.89        7.25      0.42 o 
   6   6   1      167.06      166.52      2.01 o 
   7   6   1        4.22        4.78      0.32 o 
   8   6   1        0.36        0.94      0.25 o 
   9   6   1       18.29       20.57      1.36 o 
  -3   7   1       84.11       82.93      3.30 o 
  -2   7   1        0.09        0.71      0.44 o 
  -1   7   1       26.04       22.10      1.70 o 
   0   7   1       70.04       67.09      2.13 o 
   1   7   1        0.08        0.71      1.28 o 
   2   7   1       53.98       48.74      1.78 o 
 -18   0   2        6.43        6.28      1.28 o 
 -16   0   2        0.27        0.35      0.40 o 
 -14   0   2      282.54      260.82      4.68 o 
 -12   0   2        2.05        4.00      0.62 o 
 -10   0   2     2831.19     2777.59    255.39 o 
  -8   0   2       30.98       46.52      4.85 o 
  -6   0   2     7654.39     7680.15    138.93 o 
  -2   0   2     1724.77     1342.64     26.53 o 
   0   0   2     4420.77     3980.88     69.19 o 
   2   0   2     4714.28     4322.45    100.56 o 
   4   0   2       38.25       35.94      1.37 o 
   6   0   2       42.23       42.31      2.20 o 
   8   0   2       59.87       68.38      3.51 o 
  10   0   2      105.12      105.49      7.46 o 
  12   0   2      533.29      584.52      7.61 o 
  14   0   2      104.11      104.36      3.00 o 
  16   0   2        1.09        0.77      0.61 o 
 -18   1   2       13.11       19.69      1.24 o 
 -17   1   2       14.66       11.40      0.78 o 
 -16   1   2        9.88        6.76      0.58 o 
 -15   1   2        0.75        0.47      0.46 o 
 -14   1   2        1.88        1.42      0.44 o 
 -13   1   2       23.71       22.79      1.03 o 
 -12   1   2      151.13      143.24      2.84 o 
 -11   1   2       85.10       93.28      2.28 o 
 -10   1   2      746.57      796.39     14.15 o 
  -9   1   2      119.13      131.37      4.92 o 
  -8   1   2     2705.98     2943.57     40.95 o 
  -7   1   2      287.29      293.14      7.45 o 
  -6   1   2      112.88      116.36      3.20 o 
  -5   1   2     4987.17     4894.25     70.18 o 
  -4   1   2    10310.18     9560.56    281.39 o 
  -3   1   2    10152.78     9327.41    150.20 o 
  -2   1   2      550.65      539.17      6.42 o 
  -1   1   2       13.49       11.09      0.75 o 
   0   1   2     8787.19     7586.34     89.86 o 
   1   1   2        1.82        2.06      0.30 o 
   2   1   2      648.69      650.66      6.42 o 
   3   1   2      165.53      142.68      1.54 o 
   4   1   2     2540.37     2505.99     16.08 o 
   5   1   2      287.85      289.49      4.21 o 
   6   1   2      650.83      664.85      7.27 o 
   7   1   2      328.72      321.52      6.48 o 
   8   1   2        0.43        1.98      0.77 o 
   9   1   2      723.64      764.77     12.81 o 
  10   1   2      509.45      520.84      7.47 o 
  11   1   2      378.42      390.71      4.94 o 
  12   1   2      194.81      195.17      3.19 o 
  13   1   2        0.95        2.14      0.50 o 
  14   1   2        0.04        0.07      0.49 o 
  15   1   2        0.08        0.58      0.51 o 
  16   1   2        0.69        0.27      0.39 o 
  17   1   2        5.41        5.54      0.65 o 
 -17   2   2       83.33       86.69      1.55 o 
 -16   2   2        8.77       11.50      0.78 o 
 -15   2   2       10.17        9.60      0.75 o 
 -14   2   2       12.96       11.56      0.73 o 
 -13   2   2       25.55       25.19      1.11 o 
 -12   2   2      156.13      147.34      2.67 o 
 -11   2   2        7.45        8.29      0.72 o 
 -10   2   2     1624.49     1657.56     18.33 o 
  -9   2   2      323.43      399.09      8.81 o 
  -8   2   2     1874.70     1905.60     20.83 o 
  -7   2   2     2955.38     3018.58     34.01 o 
  -6   2   2     1453.70     1593.97     16.87 o 
  -5   2   2        0.95        1.27      0.37 o 
  -4   2   2      490.92      527.96      6.14 o 
  -3   2   2      966.72      970.89      7.82 o 
  -2   2   2      463.09      459.51      4.08 o 
  -1   2   2      386.25      378.39      3.54 o 
   0   2   2      220.29      194.90      3.14 o 
   1   2   2     1651.08     1555.40     12.47 o 
   2   2   2      921.75      822.71      9.23 o 
   3   2   2        9.19       15.43      0.60 o 
   4   2   2        2.18        6.81      0.42 o 
   5   2   2     1082.50     1142.22     10.63 o 
   6   2   2      296.50      342.08      5.89 o 
   7   2   2      596.41      583.82      9.72 o 
   8   2   2       55.35       51.89      2.38 o 
   9   2   2       45.56       39.78      1.28 o 
  10   2   2      932.88      931.08      9.24 o 
  11   2   2       50.71       54.09      2.01 o 
  12   2   2      805.99      811.16      8.96 o 
  13   2   2      182.20      182.91      3.66 o 
  14   2   2      121.47      124.07      2.66 o 
  15   2   2       74.80       74.77      2.05 o 
  16   2   2        2.80        2.58      0.45 o 
 -16   3   2        0.38        0.32      0.21 o 
 -15   3   2       64.24       62.77      1.57 o 
 -14   3   2      289.41      287.18      4.46 o 
 -13   3   2       61.68       71.89      2.32 o 
 -12   3   2      135.34      146.72      3.52 o 
 -11   3   2       75.33       65.67      2.38 o 
 -10   3   2      967.29      938.57      9.12 o 
  -9   3   2      113.66      116.09      2.23 o 
  -8   3   2      102.82      116.73      2.63 o 
  -7   3   2      214.02      194.21      4.63 o 
  -6   3   2       16.27       13.63      1.36 o 
  -5   3   2       35.00       32.19      1.61 o 
  -4   3   2      904.09      970.58      9.86 o 
  -3   3   2      748.07      747.95      8.50 o 
  -2   3   2       74.01       58.56      1.78 o 
  -1   3   2      288.06      321.81      5.33 o 
   0   3   2       30.15       39.91      1.41 o 
   1   3   2      167.73      195.63      3.78 o 
   2   3   2      529.53      575.66      6.91 o 
   3   3   2      173.80      187.37      3.45 o 
   4   3   2      156.29      167.58      4.48 o 
   5   3   2      147.33      165.43      4.48 o 
   6   3   2     1158.24     1216.14     53.26 o 
   7   3   2        2.40        8.28      0.84 o 
   8   3   2       63.18       63.53      1.60 o 
   9   3   2       51.61       49.95      1.66 o 
  10   3   2       25.86       19.30      1.11 o 
  11   3   2        2.44        1.44      0.51 o 
  12   3   2       36.56       41.40      1.40 o 
  13   3   2       36.71       30.47      1.27 o 
  14   3   2       80.61       79.98      1.95 o 
  15   3   2      334.16      310.39      4.28 o 
 -15   4   2        6.71        7.22      0.49 o 
 -14   4   2      158.69      145.85      3.38 o 
 -13   4   2       74.80       60.19      1.32 o 
 -12   4   2       37.56       34.20      1.16 o 
 -11   4   2       11.98       12.61      0.84 o 
 -10   4   2      244.62      253.12      3.67 o 
  -9   4   2        2.75        3.18      0.45 o 
  -8   4   2        6.50        8.05      0.62 o 
  -7   4   2      100.67       91.09      1.76 o 
  -6   4   2     1122.92     1095.07      9.39 o 
  -5   4   2       18.95       14.89      0.65 o 
  -4   4   2       70.10       72.03      1.55 o 
  -3   4   2       17.48       12.68      1.66 o 
  -2   4   2      135.16      130.94      5.10 o 
  -1   4   2      119.85      122.85      4.94 o 
   0   4   2       72.42       67.21      5.26 o 
   1   4   2       15.61       17.75      7.13 o 
   2   4   2      170.37      161.25      5.58 o 
   3   4   2       81.78       75.00      1.50 o 
   4   4   2      139.29      137.63      1.81 o 
   5   4   2       26.89       46.85      1.13 o 
   6   4   2      199.60      185.99      3.36 o 
   7   4   2      100.20       97.78      1.91 o 
   8   4   2       84.83       71.33      1.90 o 
   9   4   2       58.63       55.11      1.76 o 
  10   4   2        0.03        0.27      0.38 o 
  11   4   2      313.79      289.43      3.68 o 
  12   4   2       56.70       50.51      1.30 o 
  13   4   2       92.73       83.41      1.56 o 
  14   4   2       40.91       30.28      1.23 o 
 -13   5   2       37.15       31.66      1.54 o 
 -12   5   2       89.80      100.19      2.28 o 
 -11   5   2        9.38        5.13      0.56 o 
 -10   5   2       82.15       80.15      1.63 o 
  -9   5   2       67.45       67.02      1.55 o 
  -8   5   2       13.98       13.27      0.78 o 
  -7   5   2        2.11        3.38      0.42 o 
  -6   5   2       51.07       51.26      1.33 o 
  -5   5   2      397.70      399.99      4.37 o 
  -4   5   2       82.10       79.58      1.87 o 
  -3   5   2      853.31      859.88      5.85 o 
  -2   5   2      948.05      977.91      6.24 o 
  -1   5   2        9.39       12.80      0.60 o 
   0   5   2        0.15       -0.16      0.31 o 
   1   5   2      243.75      261.10      2.63 o 
   2   5   2      347.09      350.82      3.56 o 
   3   5   2       13.85       12.02      0.54 o 
   4   5   2      234.47      236.59      2.48 o 
   5   5   2       61.93       60.82      1.23 o 
   6   5   2       27.60       22.62      0.83 o 
   7   5   2      217.24      210.83      2.74 o 
   8   5   2       16.30       15.67      0.83 o 
   9   5   2        0.11       -0.22      0.32 o 
  10   5   2      208.67      199.87      2.86 o 
  11   5   2        0.01       -0.09      0.27 o 
  12   5   2       10.63        9.99      0.75 o 
 -10   6   2        2.50        1.17      0.63 o 
  -9   6   2       23.19       32.30      1.21 o 
  -8   6   2      122.88      132.06      1.92 o 
  -7   6   2       40.01       41.31      1.02 o 
  -6   6   2      268.53      268.32      2.92 o 
  -5   6   2      211.69      221.39      2.38 o 
  -4   6   2        1.53        1.89      0.26 o 
  -3   6   2       98.53      104.70      1.46 o 
  -2   6   2       30.81       30.17      0.88 o 
  -1   6   2       83.52       83.88      1.28 o 
   0   6   2       12.23        9.25      0.47 o 
   1   6   2      350.89      369.04      3.14 o 
   2   6   2       20.93       25.09      0.66 o 
   3   6   2        0.46        1.06      0.27 o 
   4   6   2      104.31       94.21      1.49 o 
   5   6   2       32.99       26.26      0.76 o 
   6   6   2      198.77      198.89      2.36 o 
   7   6   2       16.55       11.45      0.76 o 
   8   6   2       11.92       14.64      0.67 o 
   9   6   2      108.37      105.18      4.03 o 
  -2   7   2        0.07        0.17      0.29 o 
  -1   7   2       28.06       27.66      1.13 o 
   0   7   2       97.95      104.94      2.89 o 
   1   7   2       49.85       54.66      2.72 o 
 -17   0   3        4.88        9.20      0.80 o 
 -15   0   3        0.75       -0.27      0.55 o 
 -13   0   3      486.28      425.62      6.68 o 
 -11   0   3       41.41       74.32     31.15 o 
  -9   0   3      271.56      282.75     14.11 o 
  -7   0   3      755.34      685.68     20.61 o 
  -5   0   3      969.56      857.02     21.55 o 
  -3   0   3     6389.43     5116.58    321.50 o 
  -1   0   3       63.45       72.63      2.52 o 
   1   0   3     3817.80     3514.10     62.20 o 
   3   0   3     2318.70     2082.64     27.54 o 
   5   0   3      527.19      446.72      6.84 o 
   7   0   3       12.03        7.09      1.00 o 
   9   0   3     1839.59     1861.14    144.36 o 
  11   0   3     1100.45     1125.19     11.50 o 
  13   0   3      389.00      389.71      6.94 o 
  15   0   3       58.73       58.04      5.05 o 
  17   0   3       17.57       13.26      1.75 o 
 -18   1   3       41.39       32.05      1.30 o 
 -17   1   3       70.69       74.71      1.70 o 
 -16   1   3        5.58        6.16      0.58 o 
 -15   1   3       58.55       59.00      1.79 o 
 -14   1   3        9.19        9.45      0.74 o 
 -13   1   3        3.48        1.56      0.55 o 
 -12   1   3      114.95      103.85      2.42 o 
 -11   1   3        0.16        0.35      0.49 o 
 -10   1   3        5.26        2.94      0.86 o 
  -9   1   3        3.81        3.87      0.89 o 
  -8   1   3        9.39       10.47      1.68 o 
  -7   1   3     3582.69     3949.08     43.05 o 
  -6   1   3     3615.52     3981.23     51.78 o 
  -5   1   3     1722.40     1817.64     25.30 o 
  -4   1   3      138.90      147.00      3.90 o 
  -3   1   3     1143.22     1025.72     15.10 o 
  -2   1   3     7536.80     6660.88     76.38 o 
  -1   1   3      345.50      312.89     10.66 o 
   0   1   3       98.67      106.29      5.48 o 
   1   1   3     6384.63     5847.75     47.89 o 
   2   1   3     1712.43     1646.34     25.41 o 
   3   1   3        4.83        3.01      0.34 o 
   4   1   3      311.19      312.44      5.53 o 
   5   1   3      392.64      407.23      6.14 o 
   6   1   3      345.73      341.54      4.82 o 
   7   1   3        0.22        0.63      0.54 o 
   8   1   3      649.70      659.55     13.32 o 
   9   1   3        0.17        0.07      0.75 o 
  10   1   3      226.70      231.17      3.01 o 
  11   1   3       22.50       19.00      0.93 o 
  12   1   3      167.72      176.22      3.21 o 
  13   1   3      125.20      136.61      3.16 o 
  14   1   3       10.89       10.40      0.95 o 
  15   1   3      116.52      111.29      2.83 o 
  16   1   3       97.40       90.91      2.88 o 
 -17   2   3       36.12       36.59      1.02 o 
 -16   2   3        1.70        2.28      0.40 o 
 -15   2   3        9.84        7.49      0.58 o 
 -14   2   3      231.51      230.64      3.42 o 
 -13   2   3      227.48      247.60      3.55 o 
 -12   2   3        9.88       12.32      0.92 o 
 -11   2   3      555.62      530.63      5.55 o 
 -10   2   3      166.63      169.89      3.25 o 
  -9   2   3       76.68       68.26      3.05 o 
  -8   2   3      444.95      438.48     11.98 o 
  -7   2   3       41.23       44.48      2.18 o 
  -6   2   3      434.79      495.29      7.98 o 
  -5   2   3      470.45      493.11     11.33 o 
  -4   2   3      767.93      755.36     12.99 o 
  -3   2   3      218.29      205.13      4.65 o 
  -2   2   3      694.52      700.35      6.65 o 
  -1   2   3      364.29      316.93      3.23 o 
   0   2   3        4.88        4.60      0.30 o 
   1   2   3      750.75      773.95      9.44 o 
   2   2   3       47.70       40.87      1.23 o 
   3   2   3      344.20      344.69      4.07 o 
   4   2   3      190.29      197.43      2.97 o 
   5   2   3      564.30      594.48      7.95 o 
   6   2   3       13.14        9.88      0.89 o 
   7   2   3       71.93       90.52      3.39 o 
   8   2   3       12.47       11.67      1.37 o 
   9   2   3       33.37       30.27      1.17 o 
  10   2   3      234.89      237.66      3.97 o 
  11   2   3      419.15      435.13      6.50 o 
  12   2   3       35.96       38.05      1.68 o 
  13   2   3        0.00        0.54      0.45 o 
  14   2   3      364.51      373.86      4.81 o 
  15   2   3       66.09       65.42      1.83 o 
  16   2   3        0.97        0.74      0.45 o 
 -16   3   3       18.12       15.30      0.85 o 
 -15   3   3      145.75      136.59      2.64 o 
 -14   3   3      157.88      146.75      2.88 o 
 -13   3   3      206.17      209.59      3.57 o 
 -12   3   3      268.27      271.18      5.36 o 
 -11   3   3      433.84      437.43      7.03 o 
 -10   3   3      647.12      626.78      6.29 o 
  -9   3   3      212.41      208.85      2.82 o 
  -8   3   3       30.85       33.46      1.30 o 
  -7   3   3      641.53      632.62      9.74 o 
  -6   3   3       27.35       35.49      1.61 o 
  -5   3   3        0.37        1.10      0.57 o 
  -4   3   3       98.32       72.23      2.43 o 
  -3   3   3     1233.91     1385.05     22.01 o 
  -2   3   3      238.63      243.05      4.58 o 
  -1   3   3     1315.35     1429.57     15.64 o 
   0   3   3      510.57      548.67      6.60 o 
   1   3   3      736.25      770.65     10.72 o 
   2   3   3      626.04      676.40      7.82 o 
   3   3   3       97.74       93.94      2.35 o 
   4   3   3      223.55      244.12      4.72 o 
   5   3   3      164.32      176.28      4.83 o 
   6   3   3        2.78        1.63      0.89 o 
   7   3   3        5.91        6.15      0.75 o 
   8   3   3        0.08        0.21      0.32 o 
   9   3   3       17.99       16.05      0.96 o 
  10   3   3       21.15       20.60      1.11 o 
  11   3   3      256.06      264.74      3.80 o 
  12   3   3      386.52      380.74      4.70 o 
  13   3   3      432.84      440.24      5.10 o 
  14   3   3      127.78      136.20      2.69 o 
  15   3   3       96.12       88.93      2.20 o 
 -15   4   3       55.70       45.29      1.38 o 
 -14   4   3        9.50       10.10      0.56 o 
 -13   4   3        4.30        3.78      0.44 o 
 -12   4   3       55.91       50.48      1.65 o 
 -11   4   3      308.94      299.88      5.10 o 
 -10   4   3        9.96       11.72      0.83 o 
  -9   4   3      145.38      146.62      2.71 o 
  -8   4   3        0.38        0.39      0.36 o 
  -7   4   3      324.27      328.41      4.69 o 
  -6   4   3      573.50      556.06      4.71 o 
  -5   4   3      758.50      759.11      8.78 o 
  -4   4   3      829.05      779.16      5.83 o 
  -3   4   3     1792.47     1781.66     23.45 o 
  -2   4   3      603.05      600.75     10.74 o 
  -1   4   3      262.33      262.23      6.26 o 
   0   4   3        1.65        4.36      1.10 o 
   1   4   3      211.52      195.02      5.17 o 
   2   4   3       39.75       44.03      1.23 o 
   3   4   3      167.34      153.79      1.79 o 
   4   4   3       21.80       18.36      0.63 o 
   5   4   3        2.06        1.92      0.29 o 
   6   4   3      340.96      327.82      3.64 o 
   7   4   3       91.84       90.57      2.03 o 
   8   4   3       16.46       13.30      0.85 o 
   9   4   3        5.62        5.27      0.61 o 
  10   4   3        3.28        4.75      0.58 o 
  11   4   3        6.03        6.85      0.58 o 
  12   4   3        1.55        0.41      0.30 o 
  13   4   3      105.34      107.70      1.91 o 
 -13   5   3       69.86       68.60      2.43 o 
 -12   5   3       26.61       24.85      0.83 o 
 -11   5   3       34.09       29.20      0.86 o 
 -10   5   3        7.79        6.52      0.44 o 
  -9   5   3       11.85        6.91      0.66 o 
  -8   5   3       11.93       11.88      0.76 o 
  -7   5   3      552.29      561.10      6.24 o 
  -6   5   3        4.08        4.81      0.44 o 
  -5   5   3     2103.32     2149.96     16.90 o 
  -4   5   3      281.29      271.70      2.84 o 
  -3   5   3      133.02      134.55      1.93 o 
  -2   5   3       88.86       96.26      1.68 o 
  -1   5   3       16.51       20.26      0.66 o 
   0   5   3      273.74      266.27      2.46 o 
   1   5   3       93.95      106.30      1.64 o 
   2   5   3      435.99      456.96      4.01 o 
   3   5   3      206.75      219.82      2.34 o 
   4   5   3      351.19      317.56      4.03 o 
   5   5   3      125.33      114.93      1.78 o 
   6   5   3        8.57       11.82      0.63 o 
   7   5   3       25.50       18.99      0.95 o 
   8   5   3       19.99       20.41      0.97 o 
   9   5   3        0.82        1.33      0.35 o 
  10   5   3       54.81       52.02      1.31 o 
  11   5   3       40.72       43.40      1.55 o 
 -10   6   3      181.22      180.19      7.17 o 
  -9   6   3      303.27      301.08      6.23 o 
  -8   6   3        5.57        8.77      0.48 o 
  -7   6   3       51.93       48.62      1.07 o 
  -6   6   3       52.18       56.99      1.19 o 
  -5   6   3       60.33       76.70      1.28 o 
  -4   6   3      156.24      165.72      1.84 o 
  -3   6   3      241.91      253.28      2.69 o 
  -2   6   3      115.74      113.18      1.61 o 
  -1   6   3       19.35       23.15      0.68 o 
   0   6   3        1.99        1.90      0.26 o 
   1   6   3       24.59       27.84      0.71 o 
   2   6   3     1396.96     1477.46      7.79 o 
   3   6   3       32.03       39.54      1.02 o 
   4   6   3      155.00      146.05      2.18 o 
   5   6   3       19.74       30.44      0.95 o 
   6   6   3      119.67      112.10      1.90 o 
   7   6   3        4.06        6.05      0.46 o 
   8   6   3       45.47       63.74      1.97 o 
  -2   7   3       91.56       93.00      3.74 o 
  -1   7   3       53.06       64.26      2.49 o 
   0   7   3       70.15       74.74      2.32 o 
   1   7   3      157.31      164.77      5.10 o 
 -18   0   4        5.48        3.99      0.54 o 
 -16   0   4       40.18       31.78      1.45 o 
 -14   0   4     1406.49     1365.26     16.17 o 
 -12   0   4      631.90      626.20     17.75 o 
 -10   0   4      707.86      597.64     22.96 o 
  -8   0   4     2999.57     2547.60     57.28 o 
  -6   0   4     7071.99     5617.85    107.00 o 
  -4   0   4     4083.64     3489.44    132.28 o 
  -2   0   4     1879.96     1961.38     36.83 o 
   0   0   4    12227.36    10982.52    190.13 o 
   2   0   4     8656.41     7949.51    156.16 o 
   4   0   4        3.08        1.43      0.47 o 
   6   0   4       53.45       49.83      2.07 o 
   8   0   4      723.51      825.27     28.61 o 
  10   0   4      297.81      290.55      5.25 o 
  12   0   4      170.88      175.94      4.46 o 
  14   0   4       64.11       60.48      3.19 o 
  16   0   4      319.96      303.27      9.34 o 
 -18   1   4       16.94       13.55      0.77 o 
 -17   1   4        2.85        2.81      0.35 o 
 -16   1   4      145.51      152.27      2.68 o 
 -15   1   4       37.41       36.68      1.22 o 
 -14   1   4      151.45      133.49      2.85 o 
 -13   1   4       66.41       75.39      2.44 o 
 -12   1   4      598.81      599.53      6.96 o 
 -11   1   4       48.95       50.21      3.09 o 
 -10   1   4        6.41        7.78      1.32 o 
  -9   1   4       72.44       75.84      4.52 o 
  -8   1   4     1776.75     1862.52     70.33 o 
  -7   1   4     1471.45     1539.39     31.85 o 
  -6   1   4        8.32        6.80      1.27 o 
  -5   1   4     1023.64     1141.10     50.29 o 
  -4   1   4      883.62      832.09     27.46 o 
  -3   1   4     2105.51     1987.70     32.05 o 
  -2   1   4      184.18      151.38      2.74 o 
  -1   1   4       26.09       27.82      2.34 o 
   0   1   4     1992.90     1869.93     21.01 o 
   1   1   4     4196.59     3785.78     48.55 o 
   2   1   4     1358.70     1269.96     10.09 o 
   3   1   4     1777.62     1703.59     13.27 o 
   4   1   4        0.84        1.60      0.24 o 
   5   1   4      292.03      299.89      5.34 o 
   6   1   4        6.91        8.23      0.85 o 
   7   1   4      643.80      596.35     11.98 o 
   8   1   4      293.33      286.12      7.92 o 
   9   1   4        3.03        2.60      0.41 o 
  10   1   4      466.90      458.24      4.70 o 
  11   1   4       52.64       51.43      1.68 o 
  12   1   4        0.42        1.22      0.58 o 
  13   1   4        0.77        1.52      0.56 o 
  14   1   4        0.04        0.62      0.50 o 
  15   1   4       31.08       29.76      1.36 o 
  16   1   4       32.79       31.89      1.24 o 
 -18   2   4       54.76       69.52      5.90 o 
 -17   2   4      233.08      238.62      4.04 o 
 -16   2   4        0.02        0.21      0.32 o 
 -15   2   4       36.93       32.26      1.14 o 
 -14   2   4       96.51      103.90      2.16 o 
 -13   2   4       58.66       60.67      1.94 o 
 -12   2   4      893.48      879.59     10.12 o 
 -11   2   4     1573.04     1591.49     16.04 o 
 -10   2   4      188.25      187.67      3.63 o 
  -9   2   4        4.07        4.89      0.98 o 
  -8   2   4      111.10      126.89      3.99 o 
  -7   2   4      195.19      206.24      4.13 o 
  -6   2   4        3.31        5.02      0.63 o 
  -5   2   4        2.73        3.79      1.10 o 
  -4   2   4      386.66      414.36      8.50 o 
  -3   2   4      447.91      442.90      5.24 o 
  -2   2   4     1244.97     1177.76     15.31 o 
  -1   2   4      131.49      117.65      1.73 o 
   0   2   4     2197.05     2225.71     27.54 o 
   1   2   4     3760.68     3756.27     30.68 o 
   2   2   4     1120.11     1126.87      9.75 o 
   3   2   4     1218.11     1208.72     13.61 o 
   4   2   4      934.09     1041.80     11.40 o 
   5   2   4       26.02       42.22      1.64 o 
   6   2   4        4.87        5.21      0.90 o 
   7   2   4       27.27       22.08      1.68 o 
   8   2   4       61.61       75.36      2.53 o 
   9   2   4      524.59      511.31      8.74 o 
  10   2   4       38.55       40.36      1.81 o 
  11   2   4        1.71        1.76      0.63 o 
  12   2   4      109.96      111.24      2.63 o 
  13   2   4      170.42      173.21      3.74 o 
  14   2   4       60.60       58.69      1.94 o 
  15   2   4        6.57        5.13      0.44 o 
  16   2   4        5.70        5.75      0.75 o 
 -17   3   4       44.95       47.30      1.33 o 
 -16   3   4       70.47       67.46      1.45 o 
 -15   3   4       22.47       15.91      0.84 o 
 -14   3   4       19.20       15.19      0.85 o 
 -13   3   4      127.81      142.89      3.13 o 
 -12   3   4      117.99      123.75      3.47 o 
 -11   3   4       92.85       86.72      2.46 o 
 -10   3   4     1678.37     1740.32     12.74 o 
  -9   3   4       10.38       10.62      0.60 o 
  -8   3   4      178.75      175.64      3.08 o 
  -7   3   4        8.45        9.06      0.96 o 
  -6   3   4       17.54       27.26      1.46 o 
  -5   3   4      223.19      227.36      4.84 o 
  -4   3   4      143.12      154.90      3.80 o 
  -3   3   4       43.06       40.45      1.84 o 
  -2   3   4       49.62       52.28      3.22 o 
  -1   3   4       18.88       12.92      1.00 o 
   0   3   4        1.13        3.30      0.42 o 
   1   3   4      172.00      160.11      2.81 o 
   2   3   4     2729.32     2821.68     27.75 o 
   3   3   4       95.08       96.73      2.40 o 
   4   3   4      407.83      426.54     11.83 o 
   5   3   4       45.59       44.16      2.27 o 
   6   3   4        3.10        0.97      1.23 o 
   7   3   4        0.00        0.57      0.30 o 
   8   3   4       47.33       44.74      1.22 o 
   9   3   4       11.59        8.85      0.66 o 
  10   3   4      414.95      404.89      4.87 o 
  11   3   4      170.90      177.52      3.11 o 
  12   3   4       64.81       63.68      1.87 o 
  13   3   4        3.35        3.73      0.51 o 
  14   3   4       28.74       28.42      1.04 o 
  15   3   4       21.68       17.27      2.30 o 
 -15   4   4       14.16       19.47      0.70 o 
 -14   4   4      118.47      115.97      1.78 o 
 -13   4   4       33.18       28.80      1.07 o 
 -12   4   4       11.72       10.66      0.77 o 
 -11   4   4      104.24       97.27      2.57 o 
 -10   4   4       36.78       36.14      1.31 o 
  -9   4   4       23.18       22.36      0.94 o 
  -8   4   4       22.54       23.74      0.96 o 
  -7   4   4      350.87      343.06      4.55 o 
  -6   4   4        1.15        1.94      0.49 o 
  -5   4   4      186.43      183.30      2.08 o 
  -4   4   4        5.94        4.59      0.38 o 
  -3   4   4      283.72      290.73      3.76 o 
  -2   4   4      152.05      157.25      4.89 o 
  -1   4   4      145.44      160.81      4.90 o 
   0   4   4      940.69      891.96     17.13 o 
   1   4   4        7.63        4.74      0.53 o 
   2   4   4       84.86      102.42      1.66 o 
   3   4   4       85.90       94.45      1.41 o 
   4   4   4        2.54        1.67      0.29 o 
   5   4   4       58.10       47.58      1.07 o 
   6   4   4       41.51       25.21      1.07 o 
   7   4   4      884.36      778.79      7.37 o 
   8   4   4       36.00       39.82      1.40 o 
   9   4   4       16.18       13.62      0.86 o 
  10   4   4      156.46      149.60      2.71 o 
  11   4   4       85.07       94.20      1.90 o 
  12   4   4        4.05        4.87      0.42 o 
  13   4   4       11.93       15.00      0.84 o 
 -13   5   4      307.48      305.01      4.95 o 
 -12   5   4      165.64      156.67      5.41 o 
 -11   5   4       49.09       45.65      1.13 o 
 -10   5   4        0.99        1.28      0.35 o 
  -9   5   4       30.02       26.17      0.98 o 
  -8   5   4       15.75       18.82      0.88 o 
  -7   5   4      157.46      164.73      2.54 o 
  -6   5   4      180.52      171.58      2.42 o 
  -5   5   4      102.86      100.20      1.63 o 
  -4   5   4      361.12      374.52      3.53 o 
  -3   5   4     1418.42     1436.94     11.49 o 
  -2   5   4      527.26      561.24      4.45 o 
  -1   5   4       12.58       12.74      0.70 o 
   0   5   4      261.20      257.11      2.46 o 
   1   5   4       72.79       79.89      1.27 o 
   2   5   4       19.71       19.36      0.66 o 
   3   5   4       14.52       13.12      0.63 o 
   4   5   4       44.28       42.45      1.08 o 
   5   5   4        1.49        1.51      0.33 o 
   6   5   4      229.84      226.51      3.22 o 
   7   5   4      124.48       98.68      2.06 o 
   8   5   4      144.23      119.62      2.15 o 
   9   5   4       92.04       86.95      1.67 o 
  10   5   4        0.04       -0.05      0.28 o 
  11   5   4       53.71       44.93      1.42 o 
 -10   6   4       11.60       13.56      0.79 o 
  -9   6   4       85.84       81.82      1.56 o 
  -8   6   4      148.54      154.11      2.22 o 
  -7   6   4        9.49        6.31      0.42 o 
  -6   6   4       66.09       67.07      1.28 o 
  -5   6   4      168.30      163.56      2.01 o 
  -4   6   4      192.74      207.98      2.36 o 
  -3   6   4      245.96      253.06      3.19 o 
  -2   6   4       44.14       38.00      0.89 o 
  -1   6   4       53.28       52.02      0.98 o 
   0   6   4        9.97       10.84      0.54 o 
   1   6   4      203.67      197.21      2.21 o 
   2   6   4       22.43       28.29      0.90 o 
   3   6   4        4.09        4.69      0.42 o 
   4   6   4        4.74        5.70      0.46 o 
   5   6   4      116.76      119.36      2.00 o 
   6   6   4        0.73        1.15      0.33 o 
   7   6   4       27.95       25.66      0.87 o 
   8   6   4       25.32       25.09      1.35 o 
  -1   7   4        0.03        0.12      0.38 o 
 -17   0   5      240.03      223.15      4.56 o 
 -15   0   5       33.42       37.20      2.03 o 
 -13   0   5      117.56      106.96      3.26 o 
 -11   0   5      208.32      206.08     12.77 o 
  -9   0   5      122.64       99.24      8.17 o 
  -7   0   5      403.34      376.79     15.07 o 
  -5   0   5      823.24      766.82     13.69 o 
  -3   0   5     1846.48     1907.05     37.35 o 
   1   0   5     1159.13     1181.97     23.38 o 
   3   0   5     1105.01     1117.21     30.53 o 
   5   0   5     3234.17     3142.23     71.21 o 
   7   0   5     1552.67     1544.58     23.31 o 
   9   0   5      323.56      298.44      4.67 o 
  11   0   5      692.87      690.18     11.85 o 
  13   0   5      164.07      169.87      4.83 o 
  15   0   5      157.24      142.54     10.86 o 
 -18   1   5       72.89       67.58      1.64 o 
 -17   1   5       25.40       21.67      0.91 o 
 -16   1   5        6.14        5.12      0.56 o 
 -15   1   5      228.18      221.54      3.22 o 
 -14   1   5       11.30        9.36      0.85 o 
 -13   1   5        6.58        9.11      0.89 o 
 -12   1   5        0.48        0.56      0.45 o 
 -11   1   5       84.62      112.99     12.90 o 
 -10   1   5       96.61      104.98     13.29 o 
  -9   1   5      547.46      570.67     61.93 o 
  -8   1   5      637.44      687.25     73.39 o 
  -7   1   5       74.26       63.08      2.48 o 
  -6   1   5      112.40      118.27     10.76 o 
  -5   1   5     2356.55     2028.33     57.76 o 
  -4   1   5      541.48      568.97      9.38 o 
  -3   1   5      281.88      258.70      5.48 o 
  -2   1   5      827.91      803.07     35.55 o 
  -1   1   5       66.41       80.50      4.90 o 
   0   1   5     2372.93     2225.59     37.37 o 
   1   1   5      103.99       85.83      2.04 o 
   2   1   5     2624.28     2511.82     18.82 o 
   3   1   5      150.58      161.16      4.82 o 
   4   1   5        0.11        0.56      0.23 o 
   5   1   5       39.66       40.12      1.34 o 
   6   1   5      872.79      871.35     16.35 o 
   7   1   5        4.88        8.05      1.14 o 
   8   1   5       56.78       63.22      3.53 o 
   9   1   5       37.73       37.89      1.27 o 
  10   1   5       21.97       27.68      1.15 o 
  11   1   5       64.49       76.20      2.33 o 
  12   1   5       29.19       33.03      1.65 o 
  13   1   5      160.84      169.22      3.56 o 
  14   1   5        3.47        3.58      0.62 o 
  15   1   5      130.35      127.95      5.10 o 
  16   1   5       96.40       93.44      6.76 o 
 -18   2   5       24.03       25.44      1.01 o 
 -17   2   5       75.11       82.87      1.60 o 
 -16   2   5       17.96       19.96      0.88 o 
 -15   2   5      279.45      273.92      3.65 o 
 -14   2   5      159.22      150.46      3.26 o 
 -13   2   5        3.24        6.31      0.65 o 
 -12   2   5       51.22       51.43      1.80 o 
 -11   2   5     1514.11     1542.06     19.42 o 
 -10   2   5       98.32      118.42      2.66 o 
  -9   2   5      325.32      352.51     14.46 o 
  -8   2   5       65.42       63.70      2.88 o 
  -7   2   5       96.60      117.75      3.11 o 
  -6   2   5     1169.10     1171.96     13.51 o 
  -5   2   5        6.21        8.11      1.24 o 
  -4   2   5       29.53       32.07      1.17 o 
  -3   2   5     2338.07     2368.94     21.06 o 
  -2   2   5        1.03        0.34      0.27 o 
  -1   2   5       80.50       99.77      1.99 o 
   0   2   5        5.27        3.45      0.44 o 
   1   2   5      143.72      181.92      8.48 o 
   2   2   5      201.31      205.63      3.57 o 
   3   2   5       62.61       70.58      2.44 o 
   4   2   5        8.95        6.67      0.65 o 
   5   2   5       25.38       30.10      1.82 o 
   6   2   5        1.86        3.25      1.05 o 
   7   2   5       11.75        6.95      1.39 o 
   8   2   5       37.39       38.70      1.43 o 
   9   2   5      674.08      663.99      7.58 o 
  10   2   5     2247.92     2271.28     21.35 o 
  11   2   5        2.90        3.05      0.66 o 
  12   2   5       15.24       18.70      1.22 o 
  13   2   5        1.35        1.05      0.60 o 
  14   2   5       29.80       30.95      1.15 o 
  15   2   5        0.35        0.14      0.26 o 
 -17   3   5        0.07        0.21      0.22 o 
 -16   3   5       88.93       89.68      1.85 o 
 -15   3   5        4.01        5.99      0.55 o 
 -14   3   5       70.61       66.44      1.96 o 
 -13   3   5     1905.02     1991.51     29.42 o 
 -12   3   5      216.55      215.48      4.27 o 
 -11   3   5      145.07      139.73      2.82 o 
 -10   3   5      226.23      227.27      3.51 o 
  -9   3   5      136.75      144.24      2.15 o 
  -8   3   5      708.42      687.08      6.02 o 
  -7   3   5      188.68      172.04      3.99 o 
  -6   3   5        0.47        0.76      0.47 o 
  -5   3   5        3.53        8.29      0.96 o 
  -4   3   5      503.19      487.81      8.70 o 
  -3   3   5        0.51        0.97      0.57 o 
  -2   3   5      166.81      150.63      4.23 o 
  -1   3   5      331.36      354.16      5.77 o 
   0   3   5      606.55      592.34      8.71 o 
   1   3   5      222.93      263.70      4.28 o 
   2   3   5      227.80      229.69      4.57 o 
   3   3   5        0.96        2.06      0.55 o 
   4   3   5       23.16       22.44      1.65 o 
   5   3   5       15.89       14.47      1.98 o 
   6   3   5      243.83      245.28      4.59 o 
   7   3   5       15.23       14.00      0.71 o 
   8   3   5       14.70        8.49      0.78 o 
   9   3   5      187.69      179.67      3.21 o 
  10   3   5        0.20        0.74      0.51 o 
  11   3   5      218.92      237.74      4.26 o 
  12   3   5        0.19       -0.41      0.46 o 
  13   3   5       57.51       51.93      1.43 o 
  14   3   5        2.76        3.06      0.31 o 
 -15   4   5       82.16       68.07      2.76 o 
 -14   4   5       51.48       46.96      1.11 o 
 -13   4   5        9.50        7.67      0.59 o 
 -12   4   5        2.63        2.13      0.40 o 
 -11   4   5       11.25        9.56      0.81 o 
 -10   4   5       33.65       37.26      1.21 o 
  -9   4   5     1681.52     1656.08     12.01 o 
  -8   4   5     1221.97     1198.62      8.75 o 
  -7   4   5       20.09       22.80      0.85 o 
  -6   4   5       48.68       57.38      1.13 o 
  -5   4   5      709.54      715.81      5.99 o 
  -4   4   5      142.53      156.24      2.09 o 
  -3   4   5      165.46      157.64      2.14 o 
  -2   4   5      148.44      147.36      1.98 o 
  -1   4   5      126.35      145.16      2.04 o 
   0   4   5       24.12       14.62      0.63 o 
   1   4   5      284.52      289.47      2.82 o 
   2   4   5       18.29       20.71      0.66 o 
   3   4   5       44.50       44.79      1.00 o 
   4   4   5       76.22       61.94      1.21 o 
   5   4   5      164.87      186.65      3.06 o 
   6   4   5       56.98       47.09      1.46 o 
   7   4   5        9.73       13.55      0.81 o 
   8   4   5      291.39      269.23      4.70 o 
   9   4   5       33.54       28.56      1.21 o 
  10   4   5       61.65       54.09      1.57 o 
  11   4   5       26.63       26.96      0.89 o 
  12   4   5      326.61      302.39      5.19 o 
  13   4   5      217.49      202.57      4.81 o 
 -13   5   5      151.65      157.48      2.64 o 
 -12   5   5       13.26       14.54      0.71 o 
 -11   5   5      212.59      213.07      3.56 o 
 -10   5   5      113.80      109.30      2.11 o 
  -9   5   5        9.52        9.77      0.65 o 
  -8   5   5      357.33      342.17      3.76 o 
  -7   5   5       77.89       78.99      1.51 o 
  -6   5   5        6.93        6.73      0.50 o 
  -5   5   5        4.80        6.51      0.47 o 
  -4   5   5       43.05       39.06      1.14 o 
  -3   5   5      697.13      740.81      6.24 o 
  -2   5   5     1091.25     1142.46     10.17 o 
  -1   5   5      105.22      112.85      1.77 o 
   0   5   5       76.55       79.88      1.42 o 
   1   5   5       46.88       49.70      1.06 o 
   2   5   5       69.00       71.50      1.40 o 
   3   5   5       36.22       34.20      1.04 o 
   4   5   5      321.41      326.42      3.71 o 
   5   5   5       87.78       73.06      1.79 o 
   6   5   5      608.57      580.70      7.00 o 
   7   5   5      195.14      183.21      2.68 o 
   8   5   5      110.55      120.68      2.20 o 
   9   5   5       15.80       10.79      0.60 o 
  10   5   5       13.34       19.82      0.80 o 
 -10   6   5       16.36       11.78      0.71 o 
  -9   6   5      121.97      116.23      2.06 o 
  -8   6   5      169.90      167.14      2.59 o 
  -7   6   5        3.96        3.45      0.29 o 
  -6   6   5        2.66        3.44      0.35 o 
  -5   6   5       25.12       26.90      0.78 o 
  -4   6   5       90.78       99.16      1.66 o 
  -3   6   5        3.64        3.48      0.35 o 
  -2   6   5       33.66       38.00      0.99 o 
  -1   6   5        5.76        3.34      0.35 o 
   0   6   5      161.35      153.64      2.15 o 
   1   6   5      146.64      172.28      2.12 o 
   2   6   5      101.49      104.19      1.95 o 
   3   6   5      304.62      306.95      3.26 o 
   4   6   5       57.84       58.42      1.48 o 
   5   6   5       13.74       16.22      0.71 o 
   6   6   5        0.89        0.45      0.45 o 
   7   6   5       33.37       43.11      1.32 o 
 -18   0   6       62.13       56.54      1.91 o 
 -16   0   6      332.43      332.92      6.06 o 
 -14   0   6       24.51       32.93      1.96 o 
 -12   0   6      567.12      628.75     12.04 o 
 -10   0   6     1156.22     1226.13     35.28 o 
  -8   0   6     2445.28     2531.42     56.42 o 
  -6   0   6       23.39       19.74      2.95 o 
  -4   0   6      343.32      314.93     20.89 o 
  -2   0   6      178.88      171.52      5.60 o 
   0   0   6     4685.97     4609.52     82.46 o 
   2   0   6     2115.00     2006.83     27.27 o 
   4   0   6     1214.41     1143.83     23.78 o 
   6   0   6        0.03        0.06      0.46 o 
   8   0   6      272.38      234.03      9.25 o 
  10   0   6      445.18      426.27     13.13 o 
  12   0   6      632.63      702.26     11.24 o 
  14   0   6      799.49      826.37     20.41 o 
 -18   1   6       19.50       19.24      0.92 o 
 -17   1   6       43.33       39.46      1.28 o 
 -16   1   6        9.19       10.16      0.67 o 
 -15   1   6      305.16      315.12      4.53 o 
 -14   1   6      524.86      484.27      6.54 o 
 -13   1   6      151.00      155.01      3.47 o 
 -12   1   6        2.67        2.16      0.59 o 
 -11   1   6       85.42       98.34      4.93 o 
 -10   1   6      475.02      474.33     54.03 o 
  -9   1   6      653.91      642.93     81.81 o 
  -8   1   6      913.56      988.30     50.99 o 
  -7   1   6       28.60       23.46      2.31 o 
  -6   1   6     1173.81     1194.53    197.21 o 
  -5   1   6     1846.02     1864.83     26.69 o 
  -4   1   6     1677.13     1712.06     45.58 o 
  -3   1   6     3366.31     3300.53     30.56 o 
  -2   1   6      166.77      148.87      7.56 o 
  -1   1   6     2039.04     1928.20     31.99 o 
   0   1   6      195.86      186.31      4.72 o 
   1   1   6      515.02      484.15      6.79 o 
   2   1   6      371.40      382.50      4.29 o 
   3   1   6      244.59      262.02      3.42 o 
   4   1   6       82.48       95.79      2.66 o 
   5   1   6        5.56        5.71      0.63 o 
   6   1   6        4.93        6.40      1.47 o 
   7   1   6       64.92       66.53      3.08 o 
   8   1   6      673.41      680.92      6.81 o 
   9   1   6      226.76      219.02      3.22 o 
  10   1   6      173.83      182.45      3.61 o 
  11   1   6      159.98      176.31      3.77 o 
  12   1   6      192.99      205.46      4.49 o 
  13   1   6      961.94     1013.08     11.41 o 
  14   1   6       65.53       64.10      2.07 o 
  15   1   6       25.24       27.40      1.41 o 
 -18   2   6       84.88       97.23      2.48 o 
 -17   2   6        7.38        7.04      0.45 o 
 -16   2   6       10.10        9.95      0.55 o 
 -15   2   6      580.13      607.31      5.92 o 
 -14   2   6      128.57      134.24      2.91 o 
 -13   2   6       88.96       79.29      2.42 o 
 -12   2   6       77.54       69.21      1.97 o 
 -11   2   6        5.95        2.49      0.49 o 
 -10   2   6        4.46        3.64      0.54 o 
  -9   2   6      128.43      146.68     12.40 o 
  -8   2   6      556.50      558.34      9.06 o 
  -7   2   6       49.30       42.33      1.90 o 
  -6   2   6      703.74      831.10     14.55 o 
  -5   2   6       19.44       29.81      4.64 o 
  -4   2   6      188.66      173.84      4.02 o 
  -3   2   6     1267.08     1251.66     14.79 o 
  -2   2   6      154.15      149.25      6.64 o 
  -1   2   6     3828.80     4076.86     94.68 o 
   0   2   6        1.78        3.17      0.53 o 
   1   2   6       24.26       32.39      1.34 o 
   2   2   6       31.10       41.16      1.99 o 
   3   2   6     1055.29     1091.13     14.34 o 
   4   2   6        0.15        0.52      0.63 o 
   5   2   6       21.87       20.76      2.17 o 
   6   2   6       46.34       50.83      3.51 o 
   7   2   6        1.24        4.25      0.61 o 
   8   2   6      217.57      222.54      3.85 o 
   9   2   6       44.75       40.36      1.67 o 
  10   2   6      122.34      118.38      2.94 o 
  11   2   6       11.97       12.64      1.12 o 
  12   2   6      170.28      177.68      3.89 o 
  13   2   6      185.17      195.77      3.21 o 
  14   2   6       13.55       12.32      0.62 o 
  15   2   6       29.41       29.68      1.44 o 
 -17   3   6        3.95        5.57      0.45 o 
 -16   3   6       94.90       87.32      1.68 o 
 -15   3   6       85.46       84.03      1.96 o 
 -14   3   6      107.58      102.69      2.45 o 
 -13   3   6      327.73      334.92      8.63 o 
 -12   3   6       14.00       12.73      0.95 o 
 -11   3   6      352.01      356.16      4.72 o 
 -10   3   6     1824.38     1836.42     12.45 o 
  -9   3   6     1048.76     1029.67     16.78 o 
  -8   3   6      251.20      255.39      3.33 o 
  -7   3   6      622.40      575.33      8.86 o 
  -6   3   6      372.03      329.11      9.36 o 
  -5   3   6       19.54       14.35      1.26 o 
  -4   3   6      796.47      828.39     12.72 o 
  -3   3   6      276.13      261.90      6.03 o 
  -2   3   6     1870.79     1978.44     28.39 o 
  -1   3   6      698.60      724.26     14.61 o 
   0   3   6       26.78       38.27      1.50 o 
   1   3   6      159.99      116.73      2.74 o 
   2   3   6       41.56       45.94      1.95 o 
   3   3   6        0.05        0.48      0.43 o 
   4   3   6      538.91      562.02     12.98 o 
   5   3   6       12.97       16.15      1.01 o 
   6   3   6       53.01       53.26      1.40 o 
   7   3   6       18.54       19.07      0.83 o 
   8   3   6      148.94      142.70      2.62 o 
   9   3   6       35.84       29.54      1.51 o 
  10   3   6       53.02       52.62      2.34 o 
  11   3   6        0.06       -0.05      0.41 o 
  12   3   6       23.27       24.74      1.06 o 
  13   3   6       32.41       32.86      0.96 o 
  14   3   6       34.11       28.91      1.11 o 
 -15   4   6      103.04       96.15      2.44 o 
 -14   4   6        1.89        1.82      0.27 o 
 -13   4   6       30.42       28.98      0.96 o 
 -12   4   6       20.55       21.02      1.08 o 
 -11   4   6      439.55      424.45      5.56 o 
 -10   4   6       16.92       18.81      0.86 o 
  -9   4   6        5.37        7.79      0.65 o 
  -8   4   6      560.28      586.17      5.15 o 
  -7   4   6       35.05       32.29      0.98 o 
  -6   4   6     1926.32     1864.30     18.15 o 
  -5   4   6       36.45       36.35      0.91 o 
  -4   4   6       59.99       63.32      1.32 o 
  -3   4   6      461.76      418.37      5.20 o 
  -2   4   6       71.35       71.51      1.29 o 
  -1   4   6      349.19      356.02      2.84 o 
   0   4   6        9.83        9.20      0.47 o 
   1   4   6      190.41      184.90      2.38 o 
   2   4   6       33.56       32.33      0.79 o 
   3   4   6       42.83       29.18      0.81 o 
   4   4   6       20.08       14.87      0.71 o 
   5   4   6      109.74      108.56      2.07 o 
   6   4   6       18.52       14.25      0.83 o 
   7   4   6      174.42      152.23      2.76 o 
   8   4   6      116.24      129.05      2.45 o 
   9   4   6       51.69       57.42      1.66 o 
  10   4   6      350.55      353.81      3.98 o 
  11   4   6       45.33       51.36      1.28 o 
  12   4   6       51.53       44.41      1.10 o 
 -13   5   6       88.30       89.65      2.42 o 
 -12   5   6       45.59       50.73      1.31 o 
 -11   5   6       46.86       53.25      1.63 o 
 -10   5   6       13.10       10.39      0.66 o 
  -9   5   6      136.43      125.33      2.10 o 
  -8   5   6       16.15       14.67      0.71 o 
  -7   5   6      264.05      273.76      2.99 o 
  -6   5   6        0.60        0.83      0.30 o 
  -5   5   6       20.55       22.68      0.88 o 
  -4   5   6      132.41      134.16      2.20 o 
  -3   5   6       11.60       15.39      0.89 o 
  -2   5   6      436.65      447.24      4.98 o 
  -1   5   6       14.24        9.74      0.66 o 
   0   5   6      369.39      396.89      3.83 o 
   1   5   6        1.38        0.81      0.27 o 
   2   5   6      368.37      332.70      3.21 o 
   3   5   6        8.35        6.50      0.46 o 
   4   5   6      374.53      352.49      4.25 o 
   5   5   6        4.03        5.98      0.53 o 
   6   5   6       12.35       12.83      0.75 o 
   7   5   6      174.83      166.92      2.37 o 
   8   5   6      152.38      145.21      2.32 o 
   9   5   6        6.65        9.35      0.59 o 
  10   5   6        6.70        8.75      0.82 o 
 -10   6   6       47.75       52.64      1.88 o 
  -9   6   6        0.91        0.97      0.25 o 
  -8   6   6       74.44       77.58      1.44 o 
  -7   6   6        1.57        1.53      0.26 o 
  -6   6   6       71.72       79.34      1.36 o 
  -5   6   6      185.98      190.23      2.87 o 
  -4   6   6       35.79       43.13      1.09 o 
  -3   6   6        3.01        2.66      0.34 o 
  -2   6   6        0.61        0.74      0.33 o 
  -1   6   6       56.00       55.98      1.23 o 
   0   6   6        4.39        3.23      0.39 o 
   1   6   6      121.29      125.10      2.31 o 
   2   6   6      125.30      125.27      1.94 o 
   3   6   6      244.26      224.30      2.78 o 
   4   6   6      183.09      187.61      2.34 o 
   5   6   6        1.16        1.10      0.39 o 
   6   6   6       91.20       84.71      4.58 o 
   7   6   6       49.48       42.66      2.73 o 
 -19   0   7       32.73       29.41      2.16 o 
 -17   0   7        0.00        0.04      0.54 o 
 -15   0   7        1.08        0.93      0.74 o 
 -13   0   7       15.26       14.18      1.49 o 
 -11   0   7      887.46      964.27     29.87 o 
  -9   0   7        0.33        3.98      2.15 o 
  -7   0   7     1815.41     1989.11     44.55 o 
  -5   0   7      686.23      740.79     61.25 o 
  -3   0   7      101.64      124.99      5.17 o 
  -1   0   7      263.03      229.32      7.09 o 
   1   0   7     9257.94     9067.49    159.90 o 
   3   0   7     8555.89     8904.01    182.48 o 
   5   0   7        6.32        5.88      0.99 o 
   7   0   7      188.29      175.60      6.14 o 
   9   0   7       41.60       43.47      2.98 o 
  11   0   7       78.81       75.45      3.21 o 
  13   0   7       90.94       99.97      4.05 o 
  15   0   7      583.86      578.08     30.87 o 
 -18   1   7       19.42       18.04      0.81 o 
 -17   1   7      111.27      108.61      2.14 o 
 -16   1   7      143.11      152.60      2.58 o 
 -15   1   7      150.22      156.14      3.17 o 
 -14   1   7       49.96       43.02      1.80 o 
 -13   1   7        4.33       11.90      0.93 o 
 -12   1   7      478.21      470.76      7.51 o 
 -11   1   7       28.57       28.83      1.37 o 
 -10   1   7      428.63      412.21     41.94 o 
  -9   1   7      111.89      112.58      9.63 o 
  -8   1   7       31.21       26.79      2.55 o 
  -7   1   7      361.64      400.72     50.25 o 
  -6   1   7      170.62      178.35      3.99 o 
  -5   1   7       10.24       12.95      1.00 o 
  -4   1   7      478.61      467.97     10.20 o 
  -3   1   7      203.54      189.65      4.37 o 
  -2   1   7       11.43       19.26      1.32 o 
  -1   1   7     1355.43     1410.96     16.11 o 
   0   1   7       59.70       63.99      2.39 o 
   1   1   7     1643.16     1577.76     18.29 o 
   2   1   7     1540.49     1575.05     15.84 o 
   3   1   7       24.22       22.12      1.12 o 
   4   1   7       85.34       82.41      2.35 o 
   5   1   7      211.02      205.04      4.19 o 
   6   1   7       10.80       24.55      2.35 o 
   7   1   7      595.01      610.31     14.03 o 
   8   1   7       50.63       46.56      1.38 o 
   9   1   7       22.37       18.83      1.06 o 
  10   1   7      415.36      436.09      6.86 o 
  11   1   7       35.35       41.34      1.97 o 
  12   1   7      303.73      327.94      5.72 o 
  13   1   7       45.58       46.81      1.90 o 
  14   1   7        9.79        9.64      0.93 o 
  15   1   7       26.21       24.70      1.69 o 
 -18   2   7       24.58       25.37      1.57 o 
 -17   2   7      231.56      242.40      3.00 o 
 -16   2   7      227.44      250.40      2.94 o 
 -15   2   7      240.25      266.00      4.18 o 
 -14   2   7      125.19      120.69      2.71 o 
 -13   2   7      110.71      116.16      3.15 o 
 -12   2   7      416.59      409.44      5.34 o 
 -11   2   7      717.98      732.78      9.48 o 
 -10   2   7      309.29      310.67      6.44 o 
  -9   2   7      470.69      453.54     13.20 o 
  -8   2   7     1339.91     1316.52     17.08 o 
  -7   2   7      695.87      748.82     11.09 o 
  -6   2   7      350.39      336.34     32.37 o 
  -5   2   7        0.36        1.34      0.77 o 
  -4   2   7     2323.89     2541.98     22.61 o 
  -3   2   7     2039.99     2211.00     25.30 o 
  -2   2   7      246.33      275.23      6.13 o 
  -1   2   7      306.80      328.09      7.26 o 
   0   2   7       46.09       53.39      2.65 o 
   1   2   7      657.49      674.13     15.40 o 
   2   2   7     1017.82     1035.08     13.78 o 
   3   2   7      541.33      526.00      8.51 o 
   4   2   7      271.39      297.66      8.33 o 
   5   2   7      110.19      106.57      5.00 o 
   6   2   7      698.13      663.01     15.03 o 
   7   2   7       27.84       27.27      1.15 o 
   8   2   7      442.47      413.49      5.61 o 
   9   2   7        0.83        0.70      0.58 o 
  10   2   7      462.74      483.91      7.96 o 
  11   2   7        8.37        6.85      0.80 o 
  12   2   7      252.70      254.78      3.88 o 
  13   2   7        0.70        0.77      0.32 o 
  14   2   7        0.02        0.12      0.33 o 
 -17   3   7       46.11       30.14      0.92 o 
 -16   3   7      174.39      162.02      2.82 o 
 -15   3   7       12.86       18.25      1.03 o 
 -14   3   7      149.54      130.79      2.74 o 
 -13   3   7      323.52      312.66      6.10 o 
 -12   3   7       22.65       27.05      1.22 o 
 -11   3   7       92.08       90.33      2.24 o 
 -10   3   7        6.49        6.19      0.63 o 
  -9   3   7       38.80       31.37      1.08 o 
  -8   3   7      144.46      126.44      1.80 o 
  -7   3   7      458.56      442.50      7.59 o 
  -6   3   7      118.66      105.23      3.48 o 
  -5   3   7       79.00       83.77      3.36 o 
  -4   3   7      126.88      139.59      4.36 o 
  -3   3   7       68.84      101.17      2.97 o 
  -2   3   7       55.82       60.09      2.24 o 
  -1   3   7       54.76       68.61      2.07 o 
   0   3   7      216.95      211.27      3.88 o 
   1   3   7       51.23       57.20      1.93 o 
   2   3   7        5.11       10.63      1.00 o 
   3   3   7       84.98       89.51      3.34 o 
   4   3   7      289.01      287.91      4.12 o 
   5   3   7      469.89      467.81      5.04 o 
   6   3   7      251.31      231.69      3.03 o 
   7   3   7       28.98       28.22      1.16 o 
   8   3   7       27.54       32.42      1.44 o 
   9   3   7       94.69      100.62      2.60 o 
  10   3   7       50.44       52.83      1.62 o 
  11   3   7      210.41      221.25      3.20 o 
  12   3   7       72.36       73.21      1.58 o 
  13   3   7        0.58        0.71      0.25 o 
 -15   4   7      147.09      144.43      2.61 o 
 -14   4   7       49.44       51.46      1.34 o 
 -13   4   7       95.84       96.51      2.09 o 
 -12   4   7      156.37      165.57      3.07 o 
 -11   4   7      164.91      162.99      2.87 o 
 -10   4   7       49.25       48.35      1.32 o 
  -9   4   7        4.36        7.55      0.58 o 
  -8   4   7      650.10      688.36      5.94 o 
  -7   4   7       70.32       74.51      1.45 o 
  -6   4   7      185.27      169.82      2.29 o 
  -5   4   7      257.55      269.23      3.18 o 
  -4   4   7       29.48       29.32      0.88 o 
  -3   4   7       71.88       71.35      1.39 o 
  -2   4   7      886.97      917.93     10.65 o 
  -1   4   7      850.00      907.27     10.30 o 
   0   4   7      315.16      304.44      3.30 o 
   1   4   7       22.54       21.67      0.69 o 
   2   4   7        2.67        1.85      0.29 o 
   3   4   7      219.68      241.13      3.88 o 
   4   4   7      441.61      408.81      5.06 o 
   5   4   7       19.01       19.02      0.93 o 
   6   4   7      141.82      163.52      2.80 o 
   7   4   7      377.09      360.17      4.72 o 
   8   4   7       48.57       48.58      1.47 o 
   9   4   7      162.83      157.21      2.59 o 
  10   4   7       94.13       99.88      2.12 o 
  11   4   7      184.40      179.20      2.31 o 
  12   4   7       82.63       87.66      3.72 o 
 -13   5   7        1.31        1.48      0.30 o 
 -12   5   7       46.62       40.07      1.28 o 
 -11   5   7       45.65       51.40      1.50 o 
 -10   5   7       10.54        9.03      0.56 o 
  -9   5   7      199.86      190.17      2.50 o 
  -8   5   7      234.07      233.46      3.54 o 
  -7   5   7       10.57       15.23      0.67 o 
  -6   5   7      197.48      208.16      2.64 o 
  -5   5   7       10.02        8.30      0.56 o 
  -4   5   7        0.46        0.74      0.37 o 
  -3   5   7       87.86       91.98      1.92 o 
  -2   5   7      193.75      204.93      3.09 o 
  -1   5   7        0.75        0.99      0.57 o 
   0   5   7      285.21      274.59      3.53 o 
   1   5   7        2.14        3.98      0.44 o 
   2   5   7        9.72        6.20      0.55 o 
   3   5   7        5.76        4.38      0.45 o 
   4   5   7       12.05       17.52      0.85 o 
   5   5   7       94.42       84.55      1.89 o 
   6   5   7       99.46       98.71      1.81 o 
   7   5   7        1.47        1.17      0.37 o 
   8   5   7       86.25       90.26      1.78 o 
   9   5   7       30.86       32.71      0.98 o 
  -9   6   7       72.58       64.55      1.50 o 
  -8   6   7      145.01      150.02      2.00 o 
  -7   6   7       59.09       61.60      1.20 o 
  -6   6   7       18.34       17.82      0.61 o 
  -5   6   7        2.47        1.99      0.28 o 
  -4   6   7       82.83       92.57      1.60 o 
  -3   6   7        0.24        0.23      0.31 o 
  -2   6   7       37.72       39.67      1.11 o 
  -1   6   7       28.06       22.41      0.75 o 
   0   6   7        8.34        5.27      0.53 o 
   1   6   7       40.43       56.28      1.46 o 
   2   6   7      380.43      356.35      6.17 o 
   3   6   7      165.05      156.92      2.61 o 
   4   6   7      345.58      320.25      7.15 o 
   5   6   7        7.67       10.39      0.72 o 
   6   6   7       10.85        5.79      0.48 o 
 -18   0   8      244.36      258.08      5.27 o 
 -16   0   8      291.63      300.28      7.77 o 
 -14   0   8      163.88      133.62      5.04 o 
 -12   0   8       45.00       51.19      2.63 o 
 -10   0   8     1761.43     2009.27     48.02 o 
  -8   0   8     2684.08     3117.06     65.27 o 
  -6   0   8       85.45       88.22      5.40 o 
  -4   0   8       44.20       57.23      3.77 o 
  -2   0   8       54.87       71.85      2.69 o 
   0   0   8      126.45      150.26      5.83 o 
   2   0   8       88.68      109.88      3.66 o 
   4   0   8      919.16      985.32     16.77 o 
   6   0   8       74.44      102.38      4.50 o 
   8   0   8       63.71       63.14      2.51 o 
  10   0   8        4.03        2.65      0.84 o 
  12   0   8       80.24       93.25      5.19 o 
  14   0   8      132.14      135.25      4.40 o 
 -18   1   8        0.72        0.35      0.29 o 
 -17   1   8       12.74       21.07      0.87 o 
 -16   1   8      147.99      161.21      3.12 o 
 -15   1   8      178.92      190.85      3.38 o 
 -14   1   8        2.87        2.02      0.53 o 
 -13   1   8      755.07      730.04     11.10 o 
 -12   1   8        9.61       12.51      0.89 o 
 -11   1   8       14.31        8.29      0.71 o 
 -10   1   8      644.31      673.58     15.80 o 
  -9   1   8     1889.57     1979.70     34.60 o 
  -8   1   8      713.20      840.61     17.08 o 
  -7   1   8      113.85      133.08      5.31 o 
  -6   1   8      534.56      572.35      8.24 o 
  -5   1   8       25.36       25.48      1.35 o 
  -4   1   8      399.28      486.93      6.56 o 
  -3   1   8      232.25      260.81      4.59 o 
  -2   1   8      181.85      183.09      4.62 o 
  -1   1   8      376.70      363.67      7.21 o 
   0   1   8      681.56      679.81      9.33 o 
   1   1   8      906.23      955.17     12.39 o 
   2   1   8     1761.18     1916.35     20.20 o 
   3   1   8     1395.86     1447.24     15.51 o 
   4   1   8     1148.33     1162.87     18.02 o 
   5   1   8      105.25       85.00      2.67 o 
   6   1   8       52.06       43.00      3.15 o 
   7   1   8      358.50      375.20      4.71 o 
   8   1   8     1267.06     1273.37     15.88 o 
   9   1   8     1540.66     1563.29     15.77 o 
  10   1   8      866.82      906.23     13.56 o 
  11   1   8        5.13        6.49      0.86 o 
  12   1   8      366.10      400.21      6.24 o 
  13   1   8        2.25        2.98      0.72 o 
  14   1   8       72.69       76.58      2.47 o 
 -18   2   8       86.06       66.15      2.20 o 
 -17   2   8        0.05       -0.21      0.34 o 
 -16   2   8        0.99        0.55      0.31 o 
 -15   2   8      295.64      331.73      4.47 o 
 -14   2   8      808.87      792.39      9.28 o 
 -13   2   8       99.91      120.22      3.06 o 
 -12   2   8      621.11      620.51      7.32 o 
 -11   2   8     1238.49     1226.10     13.15 o 
 -10   2   8      223.94      203.58      4.04 o 
  -9   2   8      108.60       99.35      3.92 o 
  -8   2   8      331.74      341.05      7.18 o 
  -7   2   8      410.34      405.59      8.33 o 
  -6   2   8      156.02      156.75      6.55 o 
  -5   2   8      172.32      196.93      4.19 o 
  -4   2   8       15.35       15.34      1.54 o 
  -3   2   8       53.58       67.81      2.01 o 
  -2   2   8        4.22        3.36      0.57 o 
  -1   2   8     1416.68     1534.39     28.71 o 
   0   2   8      116.43      120.87      3.30 o 
   1   2   8       59.25       46.29      1.94 o 
   2   2   8      108.06       96.96      5.11 o 
   3   2   8     1441.80     1383.27     22.89 o 
   4   2   8       79.40       90.23      4.53 o 
   5   2   8      263.40      238.72      7.96 o 
   6   2   8      374.15      384.35      5.13 o 
   7   2   8       66.09       57.85      1.92 o 
   8   2   8      326.64      305.50      5.37 o 
   9   2   8      165.11      170.12      3.64 o 
  10   2   8      612.53      638.23      7.22 o 
  11   2   8       22.77       23.71      1.16 o 
  12   2   8        5.71        5.65      0.66 o 
  13   2   8       24.44       24.84      1.27 o 
  14   2   8        3.86        5.25      0.70 o 
 -17   3   8       59.10       50.23      1.42 o 
 -16   3   8      224.56      216.07      2.89 o 
 -15   3   8      133.37      136.92      2.79 o 
 -14   3   8      159.34      164.84      3.00 o 
 -13   3   8      137.12      141.60      3.53 o 
 -12   3   8       57.55       62.17      1.92 o 
 -11   3   8      698.82      693.00      8.35 o 
 -10   3   8      388.61      396.47      5.28 o 
  -9   3   8      162.05      152.31      2.21 o 
  -8   3   8      156.38      156.06      1.96 o 
  -7   3   8      115.84      120.38      2.07 o 
  -6   3   8      598.92      627.27     11.10 o 
  -5   3   8       66.15       74.11      3.22 o 
  -4   3   8      995.96     1003.04     15.05 o 
  -3   3   8       77.02       84.62      2.79 o 
  -2   3   8       32.33       29.64      1.75 o 
  -1   3   8      143.48      186.53      4.28 o 
   0   3   8        3.46        1.60      0.49 o 
   1   3   8        8.75        9.68      0.97 o 
   2   3   8      150.92      141.75      3.72 o 
   3   3   8      601.26      591.96      6.25 o 
   4   3   8      152.81      147.27      2.21 o 
   5   3   8        0.18       -0.34      0.34 o 
   6   3   8      114.61      124.64      2.35 o 
   7   3   8        2.19        3.49      0.52 o 
   8   3   8       16.88       16.11      0.86 o 
   9   3   8       38.71       41.42      1.37 o 
  10   3   8       38.50       37.26      1.15 o 
  11   3   8       31.18       33.62      1.12 o 
  12   3   8       20.96       23.01      0.84 o 
  13   3   8       42.18       41.85      1.40 o 
 -15   4   8        0.03       -0.40      0.40 o 
 -14   4   8        2.91        4.83      0.40 o 
 -13   4   8        2.95        3.00      0.47 o 
 -12   4   8      102.57       99.46      2.31 o 
 -11   4   8        0.94        1.39      0.44 o 
 -10   4   8      140.20      144.82      2.44 o 
  -9   4   8      342.33      319.44      3.60 o 
  -8   4   8      179.04      184.90      2.47 o 
  -7   4   8       33.31       33.70      0.93 o 
  -6   4   8        0.15        0.03      0.36 o 
  -5   4   8       68.06       75.64      1.55 o 
  -4   4   8       39.72       47.08      1.16 o 
  -3   4   8       99.49       96.64      1.63 o 
  -2   4   8       74.89       76.12      1.31 o 
  -1   4   8       15.76       24.55      0.74 o 
   0   4   8      232.65      221.34      2.43 o 
   1   4   8      806.47      746.60      7.26 o 
   2   4   8       17.07       19.66      0.82 o 
   3   4   8       17.68       14.41      0.81 o 
   4   4   8        5.05        5.59      0.57 o 
   5   4   8      104.95      105.19      2.25 o 
   6   4   8      378.91      359.77      4.30 o 
   7   4   8       17.52       14.95      0.83 o 
   8   4   8      104.20      116.77      2.23 o 
   9   4   8      114.69      110.67      2.32 o 
  10   4   8        0.10        0.52      0.31 o 
  11   4   8       19.72       19.26      0.93 o 
 -13   5   8       10.92       11.83      0.74 o 
 -12   5   8       64.16       56.72      1.58 o 
 -11   5   8      112.87      110.16      2.19 o 
 -10   5   8        0.00        1.82      0.37 o 
  -9   5   8       83.20       82.32      1.49 o 
  -8   5   8      136.92      130.93      2.15 o 
  -7   5   8       15.70       15.72      0.78 o 
  -6   5   8        7.35        8.62      0.54 o 
  -5   5   8        0.13        1.40      0.38 o 
  -4   5   8        2.31        2.76      0.47 o 
  -3   5   8      100.64      117.69      2.53 o 
  -2   5   8      203.32      196.17      3.52 o 
  -1   5   8       31.44       25.97      1.24 o 
   0   5   8      220.59      199.12      3.51 o 
   1   5   8        0.07        0.28      0.41 o 
   2   5   8      216.38      193.02      2.65 o 
   3   5   8       30.51       36.83      1.10 o 
   4   5   8       11.58        9.35      0.62 o 
   5   5   8       32.26       32.91      1.18 o 
   6   5   8       11.36       10.09      0.65 o 
   7   5   8      211.79      193.64      4.34 o 
   8   5   8       98.15       98.93      3.15 o 
   9   5   8       93.78       89.52      2.93 o 
  -9   6   8       46.69       39.59      1.23 o 
  -8   6   8       25.92       27.27      0.84 o 
  -7   6   8        3.47        3.18      0.32 o 
  -6   6   8       12.24       16.85      0.66 o 
  -5   6   8       55.09       67.62      1.39 o 
  -4   6   8       44.02       47.83      1.10 o 
  -3   6   8        0.95        0.81      0.32 o 
  -2   6   8        0.00        0.34      0.28 o 
  -1   6   8      128.59      133.21      2.07 o 
   0   6   8       23.44       21.14      0.97 o 
   1   6   8      176.02      171.63      4.01 o 
   2   6   8       95.04      106.23      2.57 o 
   3   6   8       30.40       30.63      0.96 o 
   4   6   8       16.13       13.45      0.64 o 
   5   6   8        2.52        2.13      0.34 o 
 -19   0   9       48.15       40.59      1.80 o 
 -17   0   9      120.51      125.37      3.42 o 
 -15   0   9       52.10       42.72      2.72 o 
 -13   0   9        0.81       -0.22      0.61 o 
 -11   0   9     2017.93     2189.88     44.48 o 
  -9   0   9     2545.95     2754.07     59.34 o 
  -7   0   9       10.17        6.86      1.33 o 
  -5   0   9       40.06       46.78      2.93 o 
  -3   0   9     1102.28     1140.01     24.83 o 
  -1   0   9     2979.38     2848.47     54.49 o 
   1   0   9     1537.33     1520.32     32.00 o 
   3   0   9     1424.70     1452.75     22.47 o 
   5   0   9        0.83        1.71      0.95 o 
   7   0   9       16.00       11.88      0.97 o 
   9   0   9      239.98      232.90      5.08 o 
  11   0   9     1646.35     1743.10     29.98 o 
  13   0   9      100.22      109.41      4.94 o 
 -18   1   9        3.91        7.02      0.53 o 
 -17   1   9       51.06       55.42      1.57 o 
 -16   1   9      137.06      121.75      2.50 o 
 -15   1   9       32.99       24.93      1.27 o 
 -14   1   9        2.01        0.23      0.56 o 
 -13   1   9      336.56      339.26      6.93 o 
 -12   1   9      117.57      109.44      2.45 o 
 -11   1   9        4.92        6.78      0.63 o 
 -10   1   9        9.41       12.81      2.03 o 
  -9   1   9        1.62        0.66      0.91 o 
  -8   1   9      133.08      157.27      6.13 o 
  -7   1   9        3.20        2.94      0.61 o 
  -6   1   9      327.81      391.77      6.47 o 
  -5   1   9       14.90       16.33      0.95 o 
  -4   1   9     1689.98     1773.53     20.74 o 
  -3   1   9        3.45        6.44      1.95 o 
  -2   1   9     1172.19     1213.34     14.93 o 
  -1   1   9      129.78      128.97      5.66 o 
   0   1   9     1663.27     1670.01     19.83 o 
   1   1   9      210.81      195.21      4.35 o 
   2   1   9     1720.32     1779.37     18.49 o 
   3   1   9        0.01        0.21      0.36 o 
   4   1   9      529.62      556.96      9.21 o 
   5   1   9      347.71      350.99      9.51 o 
   6   1   9        5.81        3.39      0.70 o 
   7   1   9      538.16      562.56      6.92 o 
   8   1   9       84.39       83.32      2.67 o 
   9   1   9        5.78        4.31      0.75 o 
  10   1   9        0.17        1.00      0.65 o 
  11   1   9      174.97      187.72      4.41 o 
  12   1   9      583.89      649.72      9.08 o 
  13   1   9      297.95      307.46      5.67 o 
  14   1   9       18.31       15.62      0.91 o 
 -18   2   9       15.31       16.88      0.83 o 
 -17   2   9      113.75      110.84      1.86 o 
 -16   2   9      103.56       88.18      1.89 o 
 -15   2   9      132.46      129.67      2.48 o 
 -14   2   9       40.24       34.09      1.48 o 
 -13   2   9      205.05      221.87      4.31 o 
 -12   2   9      382.97      388.67      6.75 o 
 -11   2   9      309.32      314.34      4.32 o 
 -10   2   9      147.17      154.91      2.45 o 
  -9   2   9       36.84       39.30      3.29 o 
  -8   2   9       61.05       77.65      3.38 o 
  -7   2   9      698.25      737.76     15.20 o 
  -6   2   9       25.50       19.52      1.54 o 
  -5   2   9      502.16      594.88      9.63 o 
  -4   2   9      189.26      191.91      3.85 o 
  -3   2   9      725.08      798.48      9.63 o 
  -2   2   9      364.12      367.76      7.32 o 
  -1   2   9        7.67        5.34      0.94 o 
   0   2   9     1219.05     1208.77     15.83 o 
   1   2   9      555.63      550.27     10.71 o 
   2   2   9       46.70       34.27      3.49 o 
   3   2   9      178.65      159.13      5.88 o 
   4   2   9      129.79      114.05      6.21 o 
   5   2   9        5.69        4.82      0.44 o 
   6   2   9      584.44      551.68      5.28 o 
   7   2   9       47.64       44.02      1.34 o 
   8   2   9     1217.81     1194.29     11.06 o 
   9   2   9      631.78      636.55      7.19 o 
  10   2   9       36.61       39.52      1.63 o 
  11   2   9       45.29       49.84      1.76 o 
  12   2   9      208.44      225.07      4.26 o 
  13   2   9       50.79       49.15      1.53 o 
 -17   3   9      114.69       98.28      3.29 o 
 -16   3   9       55.05       37.37      1.11 o 
 -15   3   9      181.28      168.89      3.10 o 
 -14   3   9        0.49        0.38      0.57 o 
 -13   3   9       41.27       40.41      1.49 o 
 -12   3   9      208.89      225.11      3.88 o 
 -11   3   9      114.91      114.19      2.39 o 
 -10   3   9        0.37        0.58      0.40 o 
  -9   3   9      209.76      238.10      2.73 o 
  -8   3   9      660.03      686.60      5.66 o 
  -7   3   9      112.94      119.16      1.93 o 
  -6   3   9       80.68       96.64      2.47 o 
  -5   3   9       10.23       10.70      1.25 o 
  -4   3   9       39.67       49.52      2.20 o 
  -3   3   9        8.22       10.32      1.06 o 
  -2   3   9      735.58      707.04     11.10 o 
  -1   3   9       18.09       14.34      1.02 o 
   0   3   9        3.85        3.50      0.67 o 
   1   3   9       59.04       55.87      3.20 o 
   2   3   9      581.41      574.72      6.07 o 
   3   3   9      249.61      230.60      2.97 o 
   4   3   9      191.86      187.32      2.60 o 
   5   3   9       57.71       59.99      1.48 o 
   6   3   9      114.39      118.11      2.32 o 
   7   3   9      627.43      632.68      5.79 o 
   8   3   9       78.88       82.43      1.87 o 
   9   3   9      179.68      189.70      2.75 o 
  10   3   9       15.25       12.97      0.69 o 
  11   3   9       78.27       83.83      1.92 o 
  12   3   9       66.62       78.08      1.78 o 
 -15   4   9       91.90       92.83      2.01 o 
 -14   4   9      267.95      278.88      2.96 o 
 -13   4   9        9.85        9.48      0.71 o 
 -12   4   9       25.91       25.95      1.12 o 
 -11   4   9      268.72      272.01      3.55 o 
 -10   4   9      341.96      331.71      3.95 o 
  -9   4   9      539.61      546.38      5.14 o 
  -8   4   9      357.25      343.95      3.51 o 
  -7   4   9      188.73      172.08      2.32 o 
  -6   4   9        4.68        2.86      0.44 o 
  -5   4   9       22.98       29.40      1.10 o 
  -4   4   9       35.05       40.00      1.16 o 
  -3   4   9      219.21      191.35      2.43 o 
  -2   4   9      206.33      212.06      2.66 o 
  -1   4   9     1146.74     1147.89      8.97 o 
   0   4   9       26.30       24.54      0.95 o 
   1   4   9       17.80       16.46      0.84 o 
   2   4   9       41.68       32.79      1.29 o 
   3   4   9       90.00       87.72      2.08 o 
   4   4   9        8.68        7.11      0.59 o 
   5   4   9      239.48      231.90      3.26 o 
   6   4   9      100.95       90.21      2.00 o 
   7   4   9        2.76        3.03      0.46 o 
   8   4   9      161.71      166.57      2.44 o 
   9   4   9      211.17      223.06      3.19 o 
  10   4   9        7.17        6.83      0.49 o 
  11   4   9        9.89        9.02      0.72 o 
 -13   5   9       18.66       16.15      1.94 o 
 -12   5   9        0.14        0.02      0.33 o 
 -11   5   9      123.15      126.92      2.77 o 
 -10   5   9       21.98       22.04      0.92 o 
  -9   5   9      195.36      198.26      2.49 o 
  -8   5   9      164.78      180.53      2.73 o 
  -7   5   9       17.66       16.61      0.79 o 
  -6   5   9      370.87      388.05      4.14 o 
  -5   5   9        8.34       11.64      0.66 o 
  -4   5   9       19.42       19.58      0.92 o 
  -3   5   9       12.22        9.99      0.82 o 
  -2   5   9        2.49        3.54      0.51 o 
  -1   5   9       82.73       91.66      2.27 o 
   0   5   9      285.27      271.70      4.10 o 
   1   5   9      150.65      145.74      2.57 o 
   2   5   9       30.50       30.58      1.09 o 
   3   5   9        5.04        3.27      0.48 o 
   4   5   9       48.67       52.73      1.44 o 
   5   5   9        9.37        8.89      0.59 o 
   6   5   9        1.20        2.44      0.36 o 
   7   5   9       24.48       33.07      1.07 o 
   8   5   9       15.10        9.45      0.54 o 
  -9   6   9        5.49        5.80      0.46 o 
  -8   6   9      162.61      168.14      5.12 o 
  -7   6   9        0.52        1.28      0.22 o 
  -6   6   9       26.54       23.92      0.80 o 
  -5   6   9        0.30        0.05      0.24 o 
  -4   6   9       19.71       19.10      0.66 o 
  -3   6   9        4.96        3.12      0.32 o 
  -2   6   9       34.65       25.76      0.76 o 
  -1   6   9       12.98       11.20      0.69 o 
   0   6   9       21.20       19.49      0.93 o 
   1   6   9        6.53        9.80      0.52 o 
   2   6   9        5.75        4.54      0.39 o 
   3   6   9       13.19       16.64      0.79 o 
   4   6   9       83.48       65.71      1.85 o 
 -18   0  10       95.64      100.62      2.67 o 
 -16   0  10       60.24       67.08      3.92 o 
 -14   0  10      354.70      413.84     10.69 o 
 -12   0  10      193.93      218.27      8.78 o 
 -10   0  10       25.92       20.24      3.44 o 
  -8   0  10      101.18      119.10      7.36 o 
  -6   0  10       28.34       31.39      2.32 o 
  -4   0  10      695.92      803.00     19.74 o 
  -2   0  10      225.35      220.98      8.28 o 
   0   0  10     1961.57     2313.11     46.22 o 
   2   0  10      324.71      330.30      7.91 o 
   4   0  10     2019.40     2048.55     31.15 o 
   6   0  10       58.60       72.15      2.11 o 
   8   0  10        0.01        0.46      0.69 o 
  10   0  10        0.14       -0.08      1.00 o 
  12   0  10      678.28      742.99     15.05 o 
 -18   1  10      247.64      238.53      3.13 o 
 -17   1  10       11.02        5.90      0.48 o 
 -16   1  10       62.01       62.54      1.60 o 
 -15   1  10        1.07        0.99      0.44 o 
 -14   1  10      113.91       99.31      2.99 o 
 -13   1  10      526.78      532.61      8.07 o 
 -12   1  10        0.00       -0.27      0.46 o 
 -11   1  10      297.07      294.04      4.56 o 
 -10   1  10      756.50      789.89     13.23 o 
  -9   1  10       25.81       31.64      5.46 o 
  -8   1  10      134.26      165.13      7.07 o 
  -7   1  10      226.59      249.66      6.42 o 
  -6   1  10      715.31      773.25     10.91 o 
  -5   1  10      358.72      381.83      5.30 o 
  -4   1  10      104.20      121.98      3.57 o 
  -3   1  10     1250.25     1406.81     17.47 o 
  -2   1  10       27.75       37.84      3.65 o 
  -1   1  10     1961.52     2027.24     29.08 o 
   0   1  10      130.05      139.52      3.69 o 
   1   1  10      111.15       98.41      3.14 o 
   2   1  10       66.76       58.48      2.11 o 
   3   1  10      260.61      253.78      4.96 o 
   4   1  10      277.23      272.67      6.17 o 
   5   1  10        4.16        2.26      0.68 o 
   6   1  10       21.82       12.45      0.89 o 
   7   1  10        2.14        0.93      0.42 o 
   8   1  10      103.84       93.40      2.65 o 
   9   1  10        0.02       -0.21      0.62 o 
  10   1  10      181.35      191.54      5.95 o 
  11   1  10      207.53      222.27      4.89 o 
  12   1  10      359.50      400.60      6.36 o 
  13   1  10       80.04       79.86      3.65 o 
 -18   2  10      383.83      351.58      7.39 o 
 -17   2  10       81.33       73.96      1.47 o 
 -16   2  10        3.80        2.60      0.52 o 
 -15   2  10      187.33      178.82      3.44 o 
 -14   2  10       47.60       41.93      1.59 o 
 -13   2  10       28.18       23.65      1.36 o 
 -12   2  10        0.13        0.47      0.52 o 
 -11   2  10      546.21      534.28      6.24 o 
 -10   2  10       43.78       42.11      1.25 o 
  -9   2  10       33.19       28.37      1.00 o 
  -8   2  10       80.30       87.17      3.57 o 
  -7   2  10      932.45     1016.69     15.21 o 
  -6   2  10        3.86        2.95      0.67 o 
  -5   2  10      107.72      128.70      3.98 o 
  -4   2  10       81.83       91.13      2.60 o 
  -3   2  10       34.48       45.21      2.12 o 
  -2   2  10        1.07        0.75      0.52 o 
  -1   2  10      271.03      221.73      6.32 o 
   0   2  10      915.54      838.87     10.41 o 
   1   2  10        1.45        0.63      0.47 o 
   2   2  10      311.35      303.82     11.63 o 
   3   2  10      101.74      101.24      4.82 o 
   4   2  10      674.09      624.00      5.87 o 
   5   2  10      738.98      719.06      6.28 o 
   6   2  10      702.36      649.43      6.80 o 
   7   2  10       12.91       13.64      0.99 o 
   8   2  10       24.97       24.20      1.35 o 
   9   2  10      331.48      340.04      5.23 o 
  10   2  10        6.84        8.87      0.81 o 
  11   2  10       27.19       25.76      1.47 o 
  12   2  10      284.94      298.23      7.05 o 
  13   2  10       55.27       55.84      3.73 o 
 -17   3  10        6.21        3.07      0.37 o 
 -16   3  10       84.98       82.16      2.02 o 
 -15   3  10       10.53       12.04      0.79 o 
 -14   3  10      192.12      191.62      3.98 o 
 -13   3  10       17.77       17.76      1.18 o 
 -12   3  10       57.68       62.10      1.75 o 
 -11   3  10       31.23       29.51      1.21 o 
 -10   3  10      364.95      373.28      3.91 o 
  -9   3  10      192.29      185.28      2.82 o 
  -8   3  10        1.15        1.77      0.34 o 
  -7   3  10        2.61        0.68      0.35 o 
  -6   3  10      182.83      184.94      2.53 o 
  -5   3  10       62.10       57.33      1.68 o 
  -4   3  10      147.05      146.44      4.01 o 
  -3   3  10       12.09        5.84      0.93 o 
  -2   3  10       26.27       20.26      1.64 o 
  -1   3  10      806.44      915.89     35.72 o 
   0   3  10       96.61      103.07      2.38 o 
   1   3  10      951.14      921.72      9.82 o 
   2   3  10     1135.60     1085.58     10.50 o 
   3   3  10        1.54        2.48      0.37 o 
   4   3  10      104.36      101.77      2.04 o 
   5   3  10      574.16      584.42      5.82 o 
   6   3  10       64.49       61.93      1.67 o 
   7   3  10       76.09       82.98      1.81 o 
   8   3  10      166.79      164.46      2.58 o 
   9   3  10       23.44       22.75      0.99 o 
  10   3  10       35.13       34.38      1.39 o 
  11   3  10        1.51        1.13      0.45 o 
  12   3  10        6.71        6.12      0.77 o 
 -15   4  10       14.62       11.89      0.65 o 
 -14   4  10       37.66       35.68      0.98 o 
 -13   4  10       49.76       55.97      1.60 o 
 -12   4  10        3.00        3.78      0.47 o 
 -11   4  10       55.66       58.18      1.53 o 
 -10   4  10      136.45      126.46      2.20 o 
  -9   4  10      319.67      313.93      3.92 o 
  -8   4  10       99.89       84.62      1.58 o 
  -7   4  10      109.70      110.65      1.82 o 
  -6   4  10       65.28       70.38      1.71 o 
  -5   4  10      241.63      242.86      3.45 o 
  -4   4  10        2.90        5.16      0.54 o 
  -3   4  10       89.85       66.24      1.56 o 
  -2   4  10      602.76      590.23      9.07 o 
  -1   4  10       14.00        6.79      0.60 o 
   0   4  10      305.04      312.76      4.39 o 
   1   4  10       23.49       21.45      1.02 o 
   2   4  10        3.03        3.58      0.57 o 
   3   4  10      215.67      224.90      3.58 o 
   4   4  10       71.63       71.68      1.85 o 
   5   4  10       48.07       43.94      1.41 o 
   6   4  10       20.73       20.37      0.98 o 
   7   4  10       13.50       11.95      0.69 o 
   8   4  10       22.48       23.51      0.86 o 
   9   4  10       38.54       43.12      1.42 o 
  10   4  10        8.72        7.56      0.58 o 
 -13   5  10      128.46      119.77      4.37 o 
 -12   5  10       76.38       70.86      1.90 o 
 -11   5  10       26.56       22.51      0.97 o 
 -10   5  10       36.88       39.01      1.10 o 
  -9   5  10      102.11       95.73      1.90 o 
  -8   5  10      278.11      291.22      5.23 o 
  -7   5  10      132.66      150.95      2.43 o 
  -6   5  10       59.37       59.87      1.60 o 
  -5   5  10        0.10        1.00      0.35 o 
  -4   5  10      827.27      838.76      6.83 o 
  -3   5  10       26.49       24.68      1.02 o 
  -2   5  10       62.99       50.03      1.64 o 
  -1   5  10        4.90        5.06      0.67 o 
   0   5  10       70.34       61.79      1.83 o 
   1   5  10        9.63       11.57      0.79 o 
   2   5  10       67.36       67.80      1.82 o 
   3   5  10      268.94      276.91      3.77 o 
   4   5  10       34.79       36.79      1.23 o 
   5   5  10      279.28      266.13      3.48 o 
   6   5  10       57.98       52.51      1.42 o 
   7   5  10       10.90       10.09      0.55 o 
  -8   6  10        3.26        5.32      0.42 o 
  -7   6  10      152.52      161.18      2.65 o 
  -6   6  10       53.43       64.80      1.24 o 
  -5   6  10      166.56      171.18      2.53 o 
  -4   6  10        2.30        2.66      0.28 o 
  -3   6  10       33.19       31.55      0.82 o 
  -2   6  10       72.22       76.79      1.53 o 
  -1   6  10       98.50       99.01      1.83 o 
   0   6  10      106.50      105.92      1.90 o 
   1   6  10       12.71       10.31      0.61 o 
   2   6  10        1.09        1.11      0.24 o 
   3   6  10        4.16        7.48      0.66 o 
 -17   0  11       30.39       29.34      1.99 o 
 -15   0  11      485.30      509.47     12.10 o 
 -13   0  11      215.94      227.92      6.81 o 
 -11   0  11       96.64       90.19      3.55 o 
  -9   0  11      122.65      139.96      8.31 o 
  -7   0  11      499.90      515.40     11.46 o 
  -5   0  11     1887.31     1895.84     28.44 o 
  -3   0  11      217.40      232.99      9.05 o 
  -1   0  11      797.25      806.95     20.31 o 
   1   0  11      113.06      132.77      4.75 o 
   3   0  11      262.01      271.41      7.61 o 
   5   0  11       13.82       20.58      1.38 o 
   7   0  11      143.72      128.04      4.84 o 
   9   0  11       74.86       61.49      3.33 o 
  11   0  11      297.16      341.56      7.63 o 
  13   0  11      765.62      724.31     30.01 o 
 -18   1  11        0.12        0.28      0.26 o 
 -17   1  11       36.79       42.21      1.23 o 
 -16   1  11       48.18       45.88      1.49 o 
 -15   1  11        1.67        4.34      0.57 o 
 -14   1  11      399.96      415.89      7.02 o 
 -13   1  11        0.94        1.88      0.58 o 
 -12   1  11      318.97      322.35      5.68 o 
 -11   1  11       14.35       19.76      0.94 o 
 -10   1  11       77.58       65.32      1.65 o 
  -9   1  11      229.65      220.65     11.71 o 
  -8   1  11       72.73       76.45      3.28 o 
  -7   1  11       16.74       19.77      1.49 o 
  -6   1  11      721.24      747.68     10.15 o 
  -5   1  11      263.60      229.43      4.67 o 
  -4   1  11      674.02      676.44     10.56 o 
  -3   1  11      513.16      501.37      8.25 o 
  -2   1  11        1.85        4.36      0.91 o 
  -1   1  11      260.62      288.32      5.89 o 
   0   1  11     1026.42     1047.27     14.40 o 
   1   1  11      117.71      117.84      3.65 o 
   2   1  11      166.16      184.80      4.18 o 
   3   1  11       25.09       14.42      1.39 o 
   4   1  11       56.72       63.02      2.21 o 
   5   1  11       13.45       14.50      0.94 o 
   6   1  11       19.18       17.38      0.99 o 
   7   1  11      687.26      699.89     10.63 o 
   8   1  11      105.87      121.50      3.06 o 
   9   1  11       31.95       33.85      2.23 o 
  10   1  11        2.87        3.59      0.78 o 
  11   1  11      136.57      137.63      3.56 o 
  12   1  11       33.88       32.74      1.50 o 
  13   1  11      140.86      135.16      4.65 o 
 -18   2  11       40.91       42.65      1.60 o 
 -17   2  11      123.29      123.87      1.89 o 
 -16   2  11        0.11        0.80      0.32 o 
 -15   2  11       80.59       96.70      2.26 o 
 -14   2  11       85.73       72.18      2.46 o 
 -13   2  11        1.47        1.85      0.55 o 
 -12   2  11       13.64       13.04      0.85 o 
 -11   2  11      787.84      827.78      7.86 o 
 -10   2  11      117.73      119.46      2.08 o 
  -9   2  11       17.55       19.02      0.78 o 
  -8   2  11       11.36        9.69      0.72 o 
  -7   2  11      555.97      597.02     13.15 o 
  -6   2  11      383.76      412.60      8.24 o 
  -5   2  11      147.64      154.79      4.45 o 
  -4   2  11        0.04        0.99      0.58 o 
  -3   2  11        2.60        5.16      0.95 o 
  -2   2  11      163.91      151.21      4.27 o 
  -1   2  11      109.22      119.22      4.68 o 
   0   2  11       59.67       57.08      2.55 o 
   1   2  11        0.08        0.76      0.67 o 
   2   2  11     2118.72     2079.45     32.67 o 
   3   2  11     2073.59     2009.43     13.64 o 
   4   2  11     1383.15     1321.70     10.10 o 
   5   2  11       26.63       21.85      1.13 o 
   6   2  11        5.99        7.89      0.72 o 
   7   2  11      293.53      312.11      4.72 o 
   8   2  11       31.05       34.29      1.59 o 
   9   2  11       48.37       51.22      1.94 o 
  10   2  11       90.00       98.74      2.65 o 
  11   2  11        0.12        0.00      0.37 o 
  12   2  11      246.93      243.81      6.27 o 
 -17   3  11        0.05       -0.16      0.86 o 
 -16   3  11      208.99      189.24      3.15 o 
 -15   3  11       44.94       51.41      1.54 o 
 -14   3  11        7.19       10.54      0.92 o 
 -13   3  11        0.09        0.87      0.59 o 
 -12   3  11       95.29       92.13      2.10 o 
 -11   3  11       87.93       92.24      2.09 o 
 -10   3  11        0.41        0.11      0.39 o 
  -9   3  11        5.67        6.92      0.60 o 
  -8   3  11       97.61      107.67      2.02 o 
  -7   3  11       53.53       65.68      1.59 o 
  -6   3  11        0.06        1.05      0.39 o 
  -5   3  11      179.49      193.98      2.75 o 
  -4   3  11        4.05        5.66      0.47 o 
  -3   3  11      161.47      167.78      2.29 o 
  -2   3  11       58.30       70.52      1.59 o 
  -1   3  11      265.03      276.79      6.14 o 
   0   3  11        0.21        1.67      0.35 o 
   1   3  11       54.64       55.32      1.49 o 
   2   3  11      355.35      349.74      3.91 o 
   3   3  11     1091.86     1068.87     11.40 o 
   4   3  11       17.92       16.75      0.86 o 
   5   3  11     2226.09     2203.49     14.99 o 
   6   3  11      404.71      404.74      4.58 o 
   7   3  11      255.35      263.99      3.27 o 
   8   3  11       26.04       30.18      1.02 o 
   9   3  11        1.69        0.34      0.38 o 
  10   3  11        1.15        3.36      0.57 o 
  11   3  11       42.92       44.88      1.36 o 
 -15   4  11       19.97       15.43      0.70 o 
 -14   4  11      176.75      173.55      4.15 o 
 -13   4  11      142.96      135.53      2.44 o 
 -12   4  11       23.41       25.54      1.02 o 
 -11   4  11        9.47        7.60      0.61 o 
 -10   4  11       43.65       46.64      1.31 o 
  -9   4  11       83.82       96.27      1.96 o 
  -8   4  11      380.27      406.77      4.44 o 
  -7   4  11      155.51      151.81      2.13 o 
  -6   4  11      104.89      106.38      2.20 o 
  -5   4  11      173.14      194.11      2.76 o 
  -4   4  11        7.77        7.63      0.60 o 
  -3   4  11       72.41       67.09      1.70 o 
  -2   4  11      809.03      801.23      8.05 o 
  -1   4  11       44.97       52.84      1.70 o 
   0   4  11      251.86      273.23      7.33 o 
   1   4  11      471.95      471.20      6.76 o 
   2   4  11        7.99        8.16      0.74 o 
   3   4  11       69.03       71.58      2.06 o 
   4   4  11       17.67       19.93      1.10 o 
   5   4  11      367.28      390.28      4.57 o 
   6   4  11       66.73       69.03      1.67 o 
   7   4  11       21.77       27.91      0.97 o 
   8   4  11        0.31        0.60      0.26 o 
   9   4  11      544.26      568.44     11.79 o 
 -12   5  11      174.57      192.85      4.28 o 
 -11   5  11       66.42       59.59      1.68 o 
 -10   5  11       13.81        6.54      0.50 o 
  -9   5  11        0.13        0.34      0.35 o 
  -8   5  11       78.07       77.01      1.72 o 
  -7   5  11       47.38       52.11      1.36 o 
  -6   5  11      239.90      264.45      3.10 o 
  -5   5  11      302.38      314.89      4.13 o 
  -4   5  11      154.12      149.78      2.38 o 
  -3   5  11       14.01       15.46      0.84 o 
  -2   5  11        0.96        2.76      0.44 o 
  -1   5  11      693.68      697.15     11.20 o 
   0   5  11      304.63      292.23      6.28 o 
   1   5  11       56.76       63.32      1.71 o 
   2   5  11       16.10       22.52      1.02 o 
   3   5  11      103.22      105.95      1.98 o 
   4   5  11        0.45        0.90      0.31 o 
   5   5  11        8.36       11.16      0.54 o 
   6   5  11       20.89       17.25      0.74 o 
   7   5  11       44.98       34.82      1.61 o 
  -8   6  11      155.20      141.89      7.49 o 
  -7   6  11        0.00        0.26      0.24 o 
  -6   6  11       47.01       58.80      1.18 o 
  -5   6  11       70.89       61.33      1.45 o 
  -4   6  11      115.51      116.19      2.99 o 
  -3   6  11       37.34       44.17      1.15 o 
  -2   6  11       82.57       70.53      1.32 o 
  -1   6  11       11.04       10.11      0.63 o 
   0   6  11        0.11        0.91      0.32 o 
   1   6  11       23.50       24.07      0.93 o 
   2   6  11       62.44       71.00      1.46 o 
 -18   0  12      104.03      120.45      2.76 o 
 -16   0  12       62.34       68.41      3.78 o 
 -14   0  12      431.00      446.57      9.32 o 
 -12   0  12      179.38      216.21      7.15 o 
 -10   0  12     1422.63     1509.35     36.61 o 
  -8   0  12       59.18       39.80      2.94 o 
  -6   0  12        1.83        5.03      1.07 o 
  -4   0  12        1.00       -0.12      0.78 o 
  -2   0  12      106.79      100.13      5.83 o 
   0   0  12      863.12      864.57     22.25 o 
   2   0  12      603.07      599.14     12.64 o 
   4   0  12      180.43      174.93      4.14 o 
   6   0  12      207.27      225.59      6.55 o 
   8   0  12        0.46        1.89      0.86 o 
  10   0  12       65.02       66.24      3.19 o 
  12   0  12      359.62      365.75      8.09 o 
 -18   1  12        0.46        0.45      0.25 o 
 -17   1  12       41.14       37.97      1.24 o 
 -16   1  12       37.89       43.55      1.51 o 
 -15   1  12       67.91       58.11      2.09 o 
 -14   1  12        0.64        3.30      0.59 o 
 -13   1  12        9.93       12.14      1.02 o 
 -12   1  12       25.86       26.92      1.66 o 
 -11   1  12      810.83      821.17     11.29 o 
 -10   1  12       49.45       51.78      1.34 o 
  -9   1  12      521.80      567.74      8.40 o 
  -8   1  12       13.03       13.50      1.47 o 
  -7   1  12        6.38        5.84      0.85 o 
  -6   1  12        0.64        0.25      0.50 o 
  -5   1  12       68.73       55.14      3.11 o 
  -4   1  12     1764.55     1872.32     20.10 o 
  -3   1  12       57.89       64.67      3.32 o 
  -2   1  12      135.88      129.69      4.74 o 
  -1   1  12       73.95       69.40      2.80 o 
   0   1  12       77.84       77.74      3.02 o 
   1   1  12       16.97       18.27      1.37 o 
   2   1  12      440.25      429.62      8.46 o 
   3   1  12       28.60       25.30      1.38 o 
   4   1  12      270.35      247.61      4.09 o 
   5   1  12       88.54       87.19      2.58 o 
   6   1  12       14.13       22.23      1.29 o 
   7   1  12        4.92        4.42      0.82 o 
   8   1  12      380.34      429.29      8.87 o 
   9   1  12      211.17      223.06      5.01 o 
  10   1  12      217.00      236.41      4.88 o 
  11   1  12      111.87      115.66      2.99 o 
  12   1  12       75.77       76.91      2.08 o 
 -17   2  12       93.32       91.05      2.57 o 
 -16   2  12        3.90        2.55      0.45 o 
 -15   2  12       65.21       64.53      1.73 o 
 -14   2  12        2.97        3.41      0.56 o 
 -13   2  12        0.47        0.74      0.51 o 
 -12   2  12       10.38        8.16      0.73 o 
 -11   2  12      284.09      297.51      4.18 o 
 -10   2  12       60.87       62.76      1.56 o 
  -9   2  12      190.44      181.94      2.55 o 
  -8   2  12       19.09       18.78      0.87 o 
  -7   2  12       62.23       75.40      2.74 o 
  -6   2  12      108.88      109.59      3.89 o 
  -5   2  12       73.64       70.26      2.94 o 
  -4   2  12      276.12      309.83      6.70 o 
  -3   2  12       93.40       95.93      3.48 o 
  -2   2  12       45.51       39.59      2.23 o 
  -1   2  12      278.68      291.45      8.62 o 
   0   2  12       74.41       63.99      3.64 o 
   1   2  12      247.88      244.75      3.50 o 
   2   2  12      736.96      727.72      6.56 o 
   3   2  12      511.64      534.88      5.24 o 
   4   2  12      736.48      712.39      7.82 o 
   5   2  12      235.96      242.66      3.85 o 
   6   2  12      539.27      534.96      7.01 o 
   7   2  12        9.81       11.95      0.94 o 
   8   2  12       14.07       12.06      0.95 o 
   9   2  12      507.39      521.89      6.93 o 
  10   2  12       12.40       13.49      0.91 o 
  11   2  12        2.57        3.57      0.55 o 
 -16   3  12      180.14      175.08      6.07 o 
 -15   3  12        0.78        1.20      0.35 o 
 -14   3  12        6.15        7.07      0.71 o 
 -13   3  12       41.11       46.51      2.07 o 
 -12   3  12      184.16      189.20      3.25 o 
 -11   3  12        0.34        0.17      0.36 o 
 -10   3  12      404.12      386.36      5.46 o 
  -9   3  12      418.76      400.71      4.40 o 
  -8   3  12      252.63      249.67      4.30 o 
  -7   3  12      110.73       80.58      2.03 o 
  -6   3  12       45.76       39.22      1.23 o 
  -5   3  12      232.16      222.96      3.07 o 
  -4   3  12        5.80        4.88      0.46 o 
  -3   3  12      233.09      222.57      2.84 o 
  -2   3  12      228.50      228.78      3.00 o 
  -1   3  12       23.46       21.97      0.87 o 
   0   3  12      195.84      204.14      2.87 o 
   1   3  12      455.21      468.44      8.17 o 
   2   3  12     1150.12     1154.88     11.01 o 
   3   3  12        8.12        9.72      0.77 o 
   4   3  12      244.33      246.12      3.51 o 
   5   3  12        6.12        6.47      0.61 o 
   6   3  12      186.47      195.06      3.07 o 
   7   3  12        0.18        0.87      0.39 o 
   8   3  12       32.43       33.87      1.21 o 
   9   3  12       13.38       14.87      0.91 o 
  10   3  12       35.32       36.10      1.14 o 
 -15   4  12      199.39      191.29     21.13 o 
 -14   4  12       16.61       21.84      0.82 o 
 -13   4  12      125.28      130.81      2.32 o 
 -12   4  12        1.56        1.98      0.37 o 
 -11   4  12       54.52       60.37      1.50 o 
 -10   4  12       29.07       34.08      1.10 o 
  -9   4  12       22.02       26.02      1.02 o 
  -8   4  12      183.74      189.46      2.60 o 
  -7   4  12       21.00        8.92      0.64 o 
  -6   4  12      203.99      180.33      3.10 o 
  -5   4  12        0.11        0.39      0.40 o 
  -4   4  12       91.16       92.27      2.12 o 
  -3   4  12      111.98      107.04      3.16 o 
  -2   4  12        0.27        0.26      0.58 o 
  -1   4  12      958.56      970.21      9.95 o 
   0   4  12      104.55      119.36      4.05 o 
   1   4  12      172.29      187.82      3.05 o 
   2   4  12      308.29      319.90      3.91 o 
   3   4  12       18.02       13.84      0.83 o 
   4   4  12        1.12        1.20      0.42 o 
   5   4  12      180.03      177.72      2.49 o 
   6   4  12      551.39      552.82      5.17 o 
   7   4  12       34.82       31.95      1.09 o 
   8   4  12       33.37       36.13      1.43 o 
 -12   5  12       29.01       28.69      3.97 o 
 -11   5  12       13.49       15.87      0.80 o 
 -10   5  12       79.71       62.72      1.42 o 
  -9   5  12       25.42       25.76      0.98 o 
  -8   5  12       22.23       29.94      1.04 o 
  -7   5  12       73.49       83.05      1.91 o 
  -6   5  12        9.62        8.13      0.52 o 
  -5   5  12      226.42      240.52      3.14 o 
  -4   5  12       26.27       20.87      0.92 o 
  -3   5  12        0.05        0.07      0.34 o 
  -2   5  12      164.29      170.96      2.75 o 
  -1   5  12       29.25       29.06      1.12 o 
   0   5  12        8.14        7.67      0.66 o 
   1   5  12      119.90      129.12      2.48 o 
   2   5  12        9.84       12.16      0.72 o 
   3   5  12       10.30       11.56      0.65 o 
   4   5  12       88.82       95.22      1.83 o 
   5   5  12      136.12      134.42      4.45 o 
   6   5  12       12.18        9.66      1.17 o 
  -7   6  12      175.97      158.52      4.90 o 
  -6   6  12       35.50       41.67      1.40 o 
  -5   6  12       70.20       73.17      3.05 o 
  -4   6  12       41.93       44.83      1.09 o 
  -3   6  12       16.20       15.51      0.72 o 
  -2   6  12        2.76        3.22      0.38 o 
  -1   6  12        4.26        3.05      0.38 o 
   0   6  12       35.10       38.84      1.09 o 
 -17   0  13      321.64      338.79      6.56 o 
 -15   0  13       24.91       24.24      1.83 o 
 -13   0  13        5.13        4.87      1.20 o 
 -11   0  13      565.37      585.94      8.73 o 
  -9   0  13      190.89      213.05      5.96 o 
  -7   0  13      216.64      222.64      7.12 o 
  -5   0  13       28.66       28.08      2.67 o 
  -3   0  13       94.51       71.28      5.20 o 
  -1   0  13      367.06      346.79     12.50 o 
   1   0  13       11.72       14.54      1.73 o 
   3   0  13       95.38       95.43      3.04 o 
   5   0  13      132.48      151.05      5.31 o 
   7   0  13       23.60       13.33      1.64 o 
   9   0  13      140.35      133.73      3.90 o 
  11   0  13       39.33       37.13      2.29 o 
 -18   1  13        1.36        6.18      0.50 o 
 -17   1  13       86.80       85.65      2.88 o 
 -16   1  13        1.18        0.19      0.33 o 
 -15   1  13        4.87        4.87      0.61 o 
 -14   1  13      197.71      190.73      4.01 o 
 -13   1  13       72.75       73.60      2.48 o 
 -12   1  13      176.35      173.09      4.45 o 
 -11   1  13      630.55      621.56     10.32 o 
 -10   1  13      615.88      619.26      6.86 o 
  -9   1  13      166.40      166.40      3.08 o 
  -8   1  13       55.51       57.40      1.59 o 
  -7   1  13      744.47      760.73     10.88 o 
  -6   1  13       66.85       85.83      2.96 o 
  -5   1  13       31.99       26.43      1.45 o 
  -4   1  13      278.11      265.03      6.25 o 
  -3   1  13       93.34       75.50      3.73 o 
  -2   1  13      295.60      282.71      7.71 o 
  -1   1  13      210.20      217.85      5.47 o 
   0   1  13       54.48       52.85      2.58 o 
   1   1  13       11.07       22.33      2.27 o 
   2   1  13      162.75      163.35      3.19 o 
   3   1  13       43.89       45.45      1.68 o 
   4   1  13      254.66      249.45      4.21 o 
   5   1  13        2.54        1.51      0.56 o 
   6   1  13       12.93       10.55      0.82 o 
   7   1  13       23.01       19.28      1.36 o 
   8   1  13        0.08        0.49      0.59 o 
   9   1  13       32.71       28.92      1.68 o 
  10   1  13       84.75       85.60      2.02 o 
  11   1  13       18.13       17.89      0.92 o 
 -17   2  13       63.96       63.55      1.37 o 
 -16   2  13       25.01       25.13      1.05 o 
 -15   2  13        6.48        3.89      0.53 o 
 -14   2  13        0.36        0.29      0.42 o 
 -13   2  13       36.32       41.08      1.72 o 
 -12   2  13      135.46      137.64      2.94 o 
 -11   2  13       72.97       75.37      2.10 o 
 -10   2  13       80.85       68.20      1.76 o 
  -9   2  13       12.46       11.70      0.69 o 
  -8   2  13      163.59      177.72      2.62 o 
  -7   2  13      380.06      392.97      4.38 o 
  -6   2  13       89.71       90.73      2.26 o 
  -5   2  13      119.85      134.46      2.70 o 
  -4   2  13        5.97        5.52      0.61 o 
  -3   2  13      501.76      478.01      5.74 o 
  -2   2  13       92.20       94.61      2.03 o 
  -1   2  13       63.87       63.46      1.55 o 
   0   2  13     1812.44     1734.84     18.01 o 
   1   2  13       31.94       30.32      1.55 o 
   2   2  13     1704.15     1673.58     11.63 o 
   3   2  13      184.72      179.38      2.94 o 
   4   2  13      154.48      154.91      2.85 o 
   5   2  13        2.35        1.59      0.45 o 
   6   2  13       45.96       50.17      1.77 o 
   7   2  13       11.80        9.27      0.76 o 
   8   2  13       39.08       39.92      1.53 o 
   9   2  13      231.84      230.64      4.16 o 
  10   2  13       76.73       73.50      2.23 o 
  11   2  13        3.65        3.92      0.89 o 
 -16   3  13        3.24        2.97      0.36 o 
 -15   3  13        0.66        0.46      0.27 o 
 -14   3  13        0.01        0.35      0.42 o 
 -13   3  13        8.14       11.58      1.06 o 
 -12   3  13       29.87       29.61      1.23 o 
 -11   3  13       53.75       54.36      1.50 o 
 -10   3  13       10.10        8.53      0.64 o 
  -9   3  13        3.02        3.40      0.49 o 
  -8   3  13        5.64       12.97      0.85 o 
  -7   3  13       57.76       33.65      1.32 o 
  -6   3  13       40.82       53.13      1.72 o 
  -5   3  13      205.94      185.67      3.23 o 
  -4   3  13       75.54       73.18      1.53 o 
  -3   3  13      176.98      153.80      2.61 o 
  -2   3  13      568.65      542.79      6.06 o 
  -1   3  13     1099.91     1089.29     11.99 o 
   0   3  13        4.52        7.10      0.68 o 
   1   3  13     2935.97     2948.98     22.10 o 
   2   3  13      124.87      126.12      2.60 o 
   3   3  13      134.91      132.74      2.67 o 
   4   3  13       11.81       11.69      0.82 o 
   5   3  13      145.78      143.22      2.79 o 
   6   3  13       16.85       14.80      0.87 o 
   7   3  13      207.96      214.82      2.88 o 
   8   3  13       14.58       17.39      1.08 o 
   9   3  13       30.87       31.21      1.08 o 
 -14   4  13       96.89      105.93      4.31 o 
 -13   4  13        0.98       -0.04      0.32 o 
 -12   4  13        5.89        4.01      0.45 o 
 -11   4  13        3.34        2.41      0.39 o 
 -10   4  13      142.43      115.10      1.97 o 
  -9   4  13      208.29      230.56      3.74 o 
  -8   4  13       20.54       21.68      0.89 o 
  -7   4  13       31.51       32.78      1.15 o 
  -6   4  13        0.13       -0.42      0.43 o 
  -5   4  13      833.65      810.54      7.22 o 
  -4   4  13       45.86       60.42      1.72 o 
  -3   4  13      563.86      547.61      8.13 o 
  -2   4  13       72.14       79.54      2.16 o 
  -1   4  13     1095.89     1159.14     25.35 o 
   0   4  13        0.04        0.88      0.56 o 
   1   4  13       39.54       41.53      1.47 o 
   2   4  13       24.55       24.56      1.12 o 
   3   4  13       58.65       58.29      1.55 o 
   4   4  13        0.27        0.56      0.42 o 
   5   4  13       43.31       45.70      1.37 o 
   6   4  13      183.43      191.72      2.67 o 
   7   4  13        6.25        1.92      0.31 o 
   8   4  13       84.75       68.65      2.09 o 
 -11   5  13        4.40        4.67      0.48 o 
 -10   5  13      203.89      196.06      2.90 o 
  -9   5  13       67.49       68.20      1.64 o 
  -8   5  13      331.69      360.59      7.25 o 
  -7   5  13      183.98      176.73      3.29 o 
  -6   5  13        0.33        1.80      0.33 o 
  -5   5  13       40.09       32.28      0.98 o 
  -4   5  13      441.58      430.04      5.43 o 
  -3   5  13        8.32        7.19      0.66 o 
  -2   5  13        7.06        6.41      0.60 o 
  -1   5  13      161.99      153.83      2.90 o 
   0   5  13        3.36        3.57      0.49 o 
   1   5  13        0.69        0.29      0.38 o 
   2   5  13       19.06       22.72      1.17 o 
   3   5  13        4.54        5.00      0.45 o 
   4   5  13      203.74      197.77      5.86 o 
   5   5  13       25.32       28.47      1.21 o 
  -4   6  13       34.76       28.74      1.35 o 
  -3   6  13       18.36       18.78      1.11 o 
  -2   6  13       28.48       27.36      1.08 o 
 -18   0  14      431.49      466.60      9.28 o 
 -16   0  14       93.96       89.29      4.00 o 
 -14   0  14       20.43       24.11      1.86 o 
 -12   0  14       20.01       17.53      1.65 o 
 -10   0  14     1180.83     1193.28     17.15 o 
  -8   0  14       11.64        9.27      1.00 o 
  -6   0  14      439.37      437.06     10.86 o 
  -4   0  14       72.40       51.84      4.64 o 
  -2   0  14     1652.44     1641.30     37.61 o 
   0   0  14      330.55      297.33      5.65 o 
   2   0  14      623.32      593.83     10.39 o 
   4   0  14      751.03      645.55     12.39 o 
   6   0  14       31.50       48.57      2.48 o 
   8   0  14        1.18        1.53      0.56 o 
  10   0  14        8.40        7.25      0.67 o 
 -18   1  14       27.40       34.35      1.34 o 
 -17   1  14      219.33      225.29      6.19 o 
 -16   1  14        2.51        3.80      0.44 o 
 -15   1  14        6.99        3.91      0.55 o 
 -14   1  14      108.89      117.30      2.70 o 
 -13   1  14       58.18       55.79      2.11 o 
 -12   1  14        1.91        0.84      0.51 o 
 -11   1  14       64.04       61.16      2.28 o 
 -10   1  14      203.98      201.15      3.37 o 
  -9   1  14       30.91       32.08      1.10 o 
  -8   1  14        2.35        1.73      0.37 o 
  -7   1  14       89.38       87.16      1.87 o 
  -6   1  14        1.67        3.30      0.45 o 
  -5   1  14       48.55       45.80      2.20 o 
  -4   1  14      874.06      892.60     13.95 o 
  -3   1  14        2.41        2.67      1.12 o 
  -2   1  14        7.53       11.20      1.25 o 
  -1   1  14       52.94       41.65      1.43 o 
   0   1  14      131.49      121.23      2.41 o 
   1   1  14      237.10      254.95      4.07 o 
   2   1  14       27.26       32.00      1.34 o 
   3   1  14       46.33       57.90      2.27 o 
   4   1  14      197.35      199.95      4.37 o 
   5   1  14       52.45       45.32      1.72 o 
   6   1  14       66.18       72.73      2.30 o 
   7   1  14        3.60        3.70      0.69 o 
   8   1  14        0.19       -0.08      0.47 o 
   9   1  14        8.20        6.33      0.85 o 
  10   1  14       30.75       31.30      1.20 o 
  11   1  14        0.37        0.04      0.38 o 
 -17   2  14       27.11       24.20      1.05 o 
 -16   2  14       19.01       17.17      0.87 o 
 -15   2  14       83.93       88.03      2.10 o 
 -14   2  14       29.91       23.04      1.15 o 
 -13   2  14      114.89      122.28      2.91 o 
 -12   2  14      144.83      141.51      2.85 o 
 -11   2  14      556.85      541.35      6.79 o 
 -10   2  14        9.97        8.16      0.67 o 
  -9   2  14      101.68      106.94      2.21 o 
  -8   2  14        6.82       11.63      0.78 o 
  -7   2  14      109.65       94.26      2.19 o 
  -6   2  14        0.00        0.49      0.42 o 
  -5   2  14      145.11      143.69      2.48 o 
  -4   2  14        4.30        4.08      0.49 o 
  -3   2  14      128.58      127.65      2.35 o 
  -2   2  14     1444.40     1369.66     10.24 o 
  -1   2  14     1285.64     1276.69     14.78 o 
   0   2  14     4484.15     4356.74     39.99 o 
   1   2  14      109.42      112.96      2.59 o 
   2   2  14      407.67      405.51      5.26 o 
   3   2  14       50.33       54.56      1.77 o 
   4   2  14       22.36       23.60      1.12 o 
   5   2  14      269.12      269.20      4.08 o 
   6   2  14       10.46       13.39      0.94 o 
   7   2  14       13.87       12.77      1.06 o 
   8   2  14        9.30        7.38      0.71 o 
   9   2  14       16.14       21.80      1.03 o 
  10   2  14       38.25       37.06      1.45 o 
 -16   3  14       32.21       28.97      1.07 o 
 -15   3  14       27.38       28.17      1.47 o 
 -14   3  14      300.83      313.16      4.81 o 
 -13   3  14       49.97       53.06      2.06 o 
 -12   3  14      104.60       98.93      2.07 o 
 -11   3  14       46.44       48.17      1.31 o 
 -10   3  14       41.07       41.11      1.21 o 
  -9   3  14        4.93        6.52      0.55 o 
  -8   3  14        5.34        5.32      0.60 o 
  -7   3  14        0.22        0.80      0.45 o 
  -6   3  14       47.43       51.51      1.71 o 
  -5   3  14       31.10       24.94      1.14 o 
  -4   3  14      511.75      495.61      5.25 o 
  -3   3  14       87.62       96.82      2.32 o 
  -2   3  14      263.25      274.01      4.05 o 
  -1   3  14        1.84        1.90      0.54 o 
   0   3  14       22.06       22.44      1.30 o 
   1   3  14      196.06      201.97      3.52 o 
   2   3  14      606.80      629.62      6.46 o 
   3   3  14       61.40       71.61      1.88 o 
   4   3  14        0.29        1.24      0.45 o 
   5   3  14        7.29        7.82      0.66 o 
   6   3  14      479.01      482.26      4.74 o 
   7   3  14      138.29      138.56      2.15 o 
   8   3  14       44.69       35.21      1.31 o 
   9   3  14       33.74       35.52      1.83 o 
 -14   4  14        2.94        2.91      0.34 o 
 -13   4  14        4.40        4.24      0.43 o 
 -12   4  14       12.36       14.29      0.79 o 
 -11   4  14      142.69      138.37      2.10 o 
 -10   4  14        0.48        0.50      0.30 o 
  -9   4  14      194.06      197.13      2.57 o 
  -8   4  14      324.19      314.17      3.58 o 
  -7   4  14      447.63      432.97      6.47 o 
  -6   4  14        0.05        0.94      0.43 o 
  -5   4  14      100.37       89.27      1.97 o 
  -4   4  14        9.61        9.80      0.76 o 
  -3   4  14        3.05        3.29      0.64 o 
  -2   4  14       76.53       68.37      1.85 o 
  -1   4  14       27.61       28.26      1.29 o 
   0   4  14       27.11       26.54      1.24 o 
   1   4  14       72.48       74.36      2.02 o 
   2   4  14       57.38       56.14      1.60 o 
   3   4  14       81.69       74.72      1.78 o 
   4   4  14       37.89       36.05      1.22 o 
   5   4  14        5.39        5.66      0.48 o 
   6   4  14      147.63      159.65      2.41 o 
   7   4  14        1.95        5.82      0.57 o 
 -11   5  14       18.51       13.73      1.94 o 
 -10   5  14       55.50       70.60      2.16 o 
  -9   5  14       66.47       62.30      1.42 o 
  -8   5  14      220.70      199.03      5.93 o 
  -7   5  14       60.82       60.61      1.76 o 
  -6   5  14       40.97       41.88      1.07 o 
  -5   5  14       78.89       78.92      1.46 o 
  -4   5  14       57.01       51.76      1.41 o 
  -3   5  14      154.46      173.43      2.87 o 
  -2   5  14        0.48        0.74      0.34 o 
  -1   5  14       52.55       52.72      1.42 o 
   0   5  14        4.60        4.01      0.49 o 
   1   5  14       85.05       86.49      1.84 o 
   2   5  14      181.30      177.87      3.50 o 
   3   5  14       55.55       63.10      1.59 o 
   4   5  14       14.28       17.05      1.69 o 
 -17   0  15      338.23      385.69      6.52 o 
 -15   0  15       22.70       21.35      1.53 o 
 -13   0  15       14.48       15.98      1.89 o 
 -11   0  15      821.72      835.63     19.09 o 
  -9   0  15      166.23      178.64      4.99 o 
  -7   0  15     1835.76     1857.13     21.47 o 
  -5   0  15       27.69       28.78      1.65 o 
  -3   0  15       10.33       20.06      1.32 o 
  -1   0  15      350.22      338.76      8.43 o 
   1   0  15       14.10       11.87      1.05 o 
   3   0  15       10.06       12.57      1.61 o 
   5   0  15        6.31       16.08      2.20 o 
   7   0  15      418.09      412.33      7.07 o 
   9   0  15       24.95       24.42      1.10 o 
 -17   1  15      116.90      122.56      3.04 o 
 -16   1  15       54.06       58.81      1.76 o 
 -15   1  15       64.97       58.58      1.65 o 
 -14   1  15      171.39      179.25      3.57 o 
 -13   1  15       73.31       78.96      2.34 o 
 -12   1  15      417.33      434.51      9.24 o 
 -11   1  15      415.68      407.50      6.26 o 
 -10   1  15       30.26       35.44      1.47 o 
  -9   1  15       81.29       85.62      2.18 o 
  -8   1  15      701.19      707.64      6.34 o 
  -7   1  15      107.91       99.41      1.97 o 
  -6   1  15      118.17      111.84      2.27 o 
  -5   1  15       40.49       45.79      1.43 o 
  -4   1  15      337.42      352.02      5.60 o 
  -3   1  15      111.37       98.28      2.13 o 
  -2   1  15      194.91      204.19      3.35 o 
  -1   1  15       91.61       88.61      2.01 o 
   0   1  15        6.84        7.50      0.63 o 
   1   1  15        0.19        0.31      0.39 o 
   2   1  15       19.16       19.50      1.23 o 
   3   1  15      153.10      138.53      3.33 o 
   4   1  15       35.63       32.97      1.51 o 
   5   1  15       24.88       16.39      0.98 o 
   6   1  15      254.90      237.80      3.63 o 
   7   1  15      179.11      158.48      2.94 o 
   8   1  15       25.00       22.72      0.99 o 
   9   1  15       34.98       36.07      1.14 o 
  10   1  15      177.15      187.87      6.24 o 
 -17   2  15      111.24       93.28      3.37 o 
 -16   2  15       29.72       31.64      1.11 o 
 -15   2  15       54.52       54.31      1.50 o 
 -14   2  15        0.29        1.19      0.37 o 
 -13   2  15      165.20      169.50      3.36 o 
 -12   2  15      204.35      213.46      3.74 o 
 -11   2  15      515.21      489.81      5.70 o 
 -10   2  15      114.33      112.49      2.26 o 
  -9   2  15       70.54       79.24      1.90 o 
  -8   2  15      496.93      484.59      5.26 o 
  -7   2  15        0.12        1.63      0.46 o 
  -6   2  15       56.68       62.70      1.90 o 
  -5   2  15      209.12      214.76      3.40 o 
  -4   2  15      624.86      602.96      5.67 o 
  -3   2  15       32.45       29.32      1.20 o 
  -2   2  15      446.64      415.13      4.94 o 
  -1   2  15       54.91       59.07      1.80 o 
   0   2  15       19.07       18.45      1.11 o 
   1   2  15       31.58       33.00      1.28 o 
   2   2  15      399.39      416.22      5.41 o 
   3   2  15      630.46      626.57      6.52 o 
   4   2  15       96.85       99.63      2.20 o 
   5   2  15      103.93      107.08      2.37 o 
   6   2  15        1.11        1.08      0.45 o 
   7   2  15        6.34        5.83      0.60 o 
   8   2  15       18.49       15.07      0.76 o 
   9   2  15       50.75       60.89      1.97 o 
 -15   3  15        6.15        4.71      0.42 o 
 -14   3  15       59.75       61.52      1.49 o 
 -13   3  15       27.75       36.48      1.62 o 
 -12   3  15        4.23        3.57      0.52 o 
 -11   3  15        0.75        0.46      0.35 o 
 -10   3  15       95.09       88.82      1.83 o 
  -9   3  15      300.28      291.37      3.89 o 
  -8   3  15        3.21        4.39      0.52 o 
  -7   3  15       12.37       12.31      0.78 o 
  -6   3  15       55.93       51.94      1.42 o 
  -5   3  15      563.51      590.38      5.70 o 
  -4   3  15       88.43       82.42      1.90 o 
  -3   3  15     1138.49     1139.00      9.68 o 
  -2   3  15       29.19       31.24      1.33 o 
  -1   3  15     1002.39     1010.30     10.78 o 
   0   3  15      609.31      635.46      7.59 o 
   1   3  15       11.54       11.78      0.97 o 
   2   3  15      546.24      549.33      6.11 o 
   3   3  15        0.82        1.09      0.47 o 
   4   3  15      551.49      562.52      5.84 o 
   5   3  15      142.24      139.66      2.35 o 
   6   3  15      203.60      202.27      2.48 o 
   7   3  15       13.26       12.38      0.80 o 
   8   3  15      177.49      156.14      2.82 o 
 -13   4  15        0.43        0.43      0.26 o 
 -12   4  15       45.10       42.78      1.37 o 
 -11   4  15        0.05        0.31      0.29 o 
 -10   4  15       59.12       58.21      1.28 o 
  -9   4  15      546.92      516.32      5.77 o 
  -8   4  15      155.88      151.97      2.29 o 
  -7   4  15       87.85      106.06      1.85 o 
  -6   4  15        7.61        5.36      0.55 o 
  -5   4  15       41.70       40.94      1.46 o 
  -4   4  15       67.75       74.64      1.93 o 
  -3   4  15       18.84       25.04      1.14 o 
  -2   4  15        0.67        0.75      0.42 o 
  -1   4  15       13.39       16.66      0.92 o 
   0   4  15        2.78        2.67      0.59 o 
   1   4  15       23.01       22.57      1.11 o 
   2   4  15        2.30        3.39      0.47 o 
   3   4  15      114.63      122.25      2.10 o 
   4   4  15        0.43        0.24      0.31 o 
   5   4  15      193.92      197.24      2.81 o 
   6   4  15       10.08        8.26      1.03 o 
 -10   5  15       99.47       90.48      8.61 o 
  -9   5  15       38.45       34.23      1.27 o 
  -8   5  15       83.88       61.90      1.37 o 
  -7   5  15      253.59      251.38      9.43 o 
  -6   5  15       25.00       29.47      1.02 o 
  -5   5  15       72.64       79.69      1.50 o 
  -4   5  15        1.97        1.40      0.31 o 
  -3   5  15        1.09        1.73      0.35 o 
  -2   5  15        0.04        0.62      0.30 o 
  -1   5  15       96.36       92.67      1.98 o 
   0   5  15      238.35      242.89      9.21 o 
   1   5  15        7.16        4.94      0.40 o 
   2   5  15        1.96        4.53      0.48 o 
 -16   0  16       23.01       23.88      1.83 o 
 -14   0  16       24.17       23.63      2.69 o 
 -12   0  16       11.31       10.06      2.47 o 
 -10   0  16      194.27      199.68      8.23 o 
  -8   0  16     4736.05     4777.26     90.60 o 
  -6   0  16       12.89       10.72      1.10 o 
  -4   0  16      582.46      604.38      9.58 o 
  -2   0  16      667.88      709.28      8.77 o 
   0   0  16      302.22      254.30      8.08 o 
   2   0  16        1.15        0.10      0.75 o 
   4   0  16        0.00       -0.34      0.87 o 
   6   0  16       42.61       30.39      1.65 o 
   8   0  16       19.89       20.00      1.22 o 
 -17   1  16        7.09        5.76      0.53 o 
 -16   1  16        0.41        1.19      0.26 o 
 -15   1  16       17.70       20.26      0.92 o 
 -14   1  16       48.44       50.00      1.73 o 
 -13   1  16        3.34        3.41      0.57 o 
 -12   1  16      224.70      229.67      3.63 o 
 -11   1  16        0.84        0.72      0.60 o 
 -10   1  16     1203.94     1230.23     11.84 o 
  -9   1  16        0.57        0.98      0.46 o 
  -8   1  16       15.48       16.66      0.99 o 
  -7   1  16        7.38        8.34      1.13 o 
  -6   1  16      746.55      732.49     10.25 o 
  -5   1  16      722.86      712.13      9.88 o 
  -4   1  16     1098.96     1090.59      9.29 o 
  -3   1  16       35.57       31.03      1.29 o 
  -2   1  16      447.62      445.75      5.18 o 
  -1   1  16      204.03      239.81      4.21 o 
   0   1  16      230.46      206.48      4.11 o 
   1   1  16      118.59      100.36      2.63 o 
   2   1  16      123.13      127.72      3.17 o 
   3   1  16        7.43        7.29      0.84 o 
   4   1  16      175.47      174.09      3.43 o 
   5   1  16       15.74       16.89      0.96 o 
   6   1  16       55.73       51.44      1.50 o 
   7   1  16        0.22        0.88      0.36 o 
   8   1  16        0.03        0.63      0.31 o 
   9   1  16       56.58       59.00      2.37 o 
 -16   2  16       80.98       77.95      2.74 o 
 -15   2  16       69.80       57.87      1.58 o 
 -14   2  16       18.01       14.85      0.91 o 
 -13   2  16       17.26       19.99      0.99 o 
 -12   2  16        0.53        0.65      0.46 o 
 -11   2  16       42.85       44.39      1.45 o 
 -10   2  16      142.02      136.56      3.20 o 
  -9   2  16       27.71       32.93      1.22 o 
  -8   2  16       35.91       32.52      1.19 o 
  -7   2  16        4.04        4.93      0.64 o 
  -6   2  16     1568.22     1532.91     19.85 o 
  -5   2  16      203.56      197.39      4.52 o 
  -4   2  16      249.51      256.47      4.56 o 
  -3   2  16       10.85        6.02      0.78 o 
  -2   2  16       60.72       55.46      1.93 o 
  -1   2  16        2.28        1.52      0.48 o 
   0   2  16      167.87      162.10      3.12 o 
   1   2  16      532.99      541.46      6.15 o 
   2   2  16       56.70       53.91      1.71 o 
   3   2  16       89.71      101.11      2.11 o 
   4   2  16       22.60       22.02      1.07 o 
   5   2  16        0.62        1.06      0.37 o 
   6   2  16        9.37        7.53      0.72 o 
   7   2  16        0.87        0.85      0.41 o 
   8   2  16       29.15       32.64      1.50 o 
 -15   3  16       99.68      105.16      2.28 o 
 -14   3  16        3.47        4.89      0.42 o 
 -13   3  16        0.92        2.87      0.47 o 
 -12   3  16      103.85      102.20      2.73 o 
 -11   3  16        9.77        7.24      0.54 o 
 -10   3  16      180.71      169.61      2.49 o 
  -9   3  16       99.19       88.41      2.03 o 
  -8   3  16       59.11       72.30      1.83 o 
  -7   3  16       93.91       75.01      1.79 o 
  -6   3  16        3.96        8.82      0.67 o 
  -5   3  16        1.20        2.38      0.44 o 
  -4   3  16       35.38       33.56      1.25 o 
  -3   3  16      458.98      474.62      4.83 o 
  -2   3  16      364.42      383.83      4.54 o 
  -1   3  16       13.53       13.92      0.98 o 
   0   3  16      286.37      290.36      4.62 o 
   1   3  16        4.59        2.40      0.64 o 
   2   3  16       57.09       54.38      1.79 o 
   3   3  16       38.96       32.16      1.31 o 
   4   3  16       67.30       66.06      1.86 o 
   5   3  16      116.03      123.10      2.38 o 
   6   3  16       87.19       90.85      2.32 o 
   7   3  16        2.39        0.83      0.38 o 
 -13   4  16        8.00       11.60      2.11 o 
 -12   4  16       65.76       56.64      1.75 o 
 -11   4  16       42.09       35.20      1.01 o 
 -10   4  16       74.50       75.74      1.42 o 
  -9   4  16       15.18       10.83      0.55 o 
  -8   4  16       35.94       34.86      1.01 o 
  -7   4  16      124.53      147.11      2.25 o 
  -6   4  16      209.57      201.83      3.26 o 
  -5   4  16        5.88        4.47      0.67 o 
  -4   4  16       72.87       72.35      1.71 o 
  -3   4  16       40.02       44.65      1.33 o 
  -2   4  16       31.40       32.18      1.14 o 
  -1   4  16      250.74      247.28      6.16 o 
   0   4  16       16.06       20.42      0.86 o 
   1   4  16        1.30        2.28      0.43 o 
   2   4  16      195.06      201.83      3.01 o 
   3   4  16        1.91        2.97      0.45 o 
   4   4  16        0.18        0.41      0.34 o 
   5   4  16       13.23       12.61      1.56 o 
  -9   5  16        0.57        0.84      0.43 o 
  -8   5  16      318.41      314.65     13.46 o 
  -7   5  16       40.22       47.53      1.14 o 
  -6   5  16        2.14        2.10      0.30 o 
  -5   5  16        0.47        0.30      0.23 o 
  -4   5  16       27.23       25.14      0.76 o 
  -3   5  16      132.23      124.98      5.00 o 
  -2   5  16       29.80       31.40      1.87 o 
  -1   5  16       52.82       50.53      1.26 o 
   0   5  16       73.40       89.49      8.52 o 
   1   5  16       34.02       34.89      2.16 o 
 -17   0  17       27.75       19.75      1.25 o 
 -15   0  17       11.62        9.59      1.29 o 
 -13   0  17       98.01       89.95      4.11 o 
 -11   0  17      114.53      110.55      5.98 o 
  -9   0  17      230.42      249.07      7.07 o 
  -7   0  17        8.24        8.51      1.76 o 
  -5   0  17      376.53      379.71      9.01 o 
  -3   0  17       14.18       11.04      1.42 o 
  -1   0  17       93.20      111.30      3.77 o 
   1   0  17      674.60      594.82     14.32 o 
   3   0  17      407.42      351.49      8.12 o 
   5   0  17       18.49       21.03      1.35 o 
   7   0  17       40.15       38.26      1.71 o 
 -17   1  17      207.20      200.87      6.57 o 
 -16   1  17       17.04       13.90      1.01 o 
 -15   1  17      117.02      122.67      2.14 o 
 -14   1  17       44.61       45.84      1.55 o 
 -13   1  17      126.38      126.49      3.16 o 
 -12   1  17      980.32      999.17     10.18 o 
 -11   1  17      190.93      196.06      4.23 o 
 -10   1  17      105.22      108.57      2.78 o 
  -9   1  17      275.57      280.08      4.75 o 
  -8   1  17        1.28        0.70      0.42 o 
  -7   1  17      350.48      348.57      6.94 o 
  -6   1  17      103.87      101.18      2.91 o 
  -5   1  17        2.13        3.67      0.72 o 
  -4   1  17       59.04       55.37      2.02 o 
  -3   1  17      341.03      318.56      4.85 o 
  -2   1  17       57.82       68.71      2.35 o 
  -1   1  17      920.89      837.40     11.31 o 
   0   1  17       96.35       94.60      2.67 o 
   1   1  17       58.53       57.24      1.93 o 
   2   1  17       91.35       71.23      2.35 o 
   3   1  17        2.21        3.70      0.63 o 
   4   1  17       24.29       20.10      1.11 o 
   5   1  17      148.51      165.97      2.96 o 
   6   1  17       31.46       35.06      1.32 o 
   7   1  17       38.73       41.36      1.27 o 
   8   1  17        1.06       -0.07      0.44 o 
 -16   2  17        9.69        9.29      0.78 o 
 -15   2  17        8.02        6.68      0.50 o 
 -14   2  17       19.44       20.51      1.23 o 
 -13   2  17      130.89      131.51      2.67 o 
 -12   2  17      296.90      305.21      4.25 o 
 -11   2  17      161.57      158.62      3.09 o 
 -10   2  17        6.33        6.43      0.57 o 
  -9   2  17      118.13      119.80      2.18 o 
  -8   2  17      182.94      175.04      2.76 o 
  -7   2  17       36.08       35.46      1.62 o 
  -6   2  17      332.98      328.77      6.34 o 
  -5   2  17        0.19        1.97      0.61 o 
  -4   2  17      312.50      326.77      5.02 o 
  -3   2  17      440.98      431.37      5.75 o 
  -2   2  17      376.25      367.22      5.23 o 
  -1   2  17      129.99      122.28      2.85 o 
   0   2  17      121.25      137.79      3.00 o 
   1   2  17      253.48      259.37      4.20 o 
   2   2  17       28.57       25.31      1.24 o 
   3   2  17        5.24        4.89      0.58 o 
   4   2  17      191.22      181.88      3.01 o 
   5   2  17       13.49       18.15      0.88 o 
   6   2  17        8.74       11.35      0.68 o 
   7   2  17       80.30       95.35      2.17 o 
 -14   3  17       33.86       39.33      1.28 o 
 -13   3  17      268.14      249.58      3.08 o 
 -12   3  17       40.12       35.32      1.24 o 
 -11   3  17       24.49       25.39      0.87 o 
 -10   3  17       82.00       85.12      1.73 o 
  -9   3  17       22.33       24.88      0.98 o 
  -8   3  17       54.50       56.55      1.51 o 
  -7   3  17     1136.74     1151.55     13.18 o 
  -6   3  17      109.78      124.31      2.35 o 
  -5   3  17      235.41      254.42      3.51 o 
  -4   3  17      142.27      141.76      2.84 o 
  -3   3  17       11.67       13.91      0.90 o 
  -2   3  17      226.79      229.65      3.66 o 
  -1   3  17      103.43      104.80      2.57 o 
   0   3  17      227.64      231.43      3.75 o 
   1   3  17      713.63      690.58      8.46 o 
   2   3  17       44.90       45.59      1.68 o 
   3   3  17      286.36      251.27      4.71 o 
   4   3  17       72.56       78.15      2.02 o 
   5   3  17       77.80       72.74      1.59 o 
   6   3  17      213.11      218.01      4.28 o 
 -12   4  17        6.34        3.99      0.77 o 
 -11   4  17      139.53      142.91      3.32 o 
 -10   4  17        3.58        4.67      0.42 o 
  -9   4  17       21.24       21.98      0.74 o 
  -8   4  17       67.67       80.04      1.40 o 
  -7   4  17       38.77       42.81      1.10 o 
  -6   4  17      120.39      133.04      2.59 o 
  -5   4  17       95.70       99.45      2.07 o 
  -4   4  17       71.26       75.45      1.61 o 
  -3   4  17       24.16       24.56      0.96 o 
  -2   4  17       50.75       47.33      1.15 o 
  -1   4  17       27.34       26.10      0.93 o 
   0   4  17      253.39      272.51      4.21 o 
   1   4  17      139.37      138.73      2.31 o 
   2   4  17       93.43       85.92      2.36 o 
   3   4  17        3.91        4.02      0.48 o 
  -7   5  17        2.94        3.37      0.66 o 
  -6   5  17      193.44      190.12      3.10 o 
  -5   5  17       59.63       66.71      1.70 o 
  -4   5  17      114.04      114.40      3.95 o 
  -3   5  17       91.81       94.64      3.56 o 
  -2   5  17        0.83        0.56      0.47 o 
 -16   0  18        0.92        1.99      0.52 o 
 -14   0  18      149.35      160.67      4.20 o 
 -12   0  18     1603.42     1612.93     27.55 o 
 -10   0  18     1746.72     1834.39     99.00 o 
  -8   0  18        4.00        3.62      1.00 o 
  -6   0  18      853.13      875.68     19.48 o 
  -4   0  18        0.36        0.14      0.83 o 
  -2   0  18      712.85      679.66     10.66 o 
   0   0  18      290.74      254.09      5.82 o 
   2   0  18      116.49      113.25      4.20 o 
   4   0  18     1035.80      998.46     12.77 o 
   6   0  18       74.44       77.31      2.67 o 
 -16   1  18      238.53      248.83      5.55 o 
 -15   1  18       10.61       10.40      0.62 o 
 -14   1  18        9.31        9.05      0.62 o 
 -13   1  18      147.16      164.10      3.51 o 
 -12   1  18        0.14        0.87      0.47 o 
 -11   1  18      116.20      119.48      2.75 o 
 -10   1  18      174.74      184.76      3.93 o 
  -9   1  18      709.00      729.87     11.19 o 
  -8   1  18        1.26        2.08      0.47 o 
  -7   1  18       13.45       13.15      1.01 o 
  -6   1  18       10.36        9.21      0.82 o 
  -5   1  18        9.85       12.50      1.08 o 
  -4   1  18      140.97      147.08      3.45 o 
  -3   1  18        8.56        7.20      0.74 o 
  -2   1  18        6.85        8.38      0.70 o 
  -1   1  18       34.53       37.95      1.55 o 
   0   1  18       63.69       55.29      2.18 o 
   1   1  18       38.86       29.51      1.60 o 
   2   1  18       58.62       44.36      1.89 o 
   3   1  18       15.48       14.03      0.97 o 
   4   1  18        0.93        1.64      0.56 o 
   5   1  18        8.44        6.63      0.58 o 
   6   1  18       28.72       29.09      0.96 o 
   7   1  18       77.42       82.51      2.82 o 
 -15   2  18        1.08        1.86      0.31 o 
 -14   2  18      548.21      537.71      7.15 o 
 -13   2  18       53.36       50.27      1.44 o 
 -12   2  18       34.11       31.04      1.16 o 
 -11   2  18        7.91        8.30      0.72 o 
 -10   2  18       77.06       81.63      2.90 o 
  -9   2  18      127.28      128.43      2.48 o 
  -8   2  18      108.01      101.81      2.33 o 
  -7   2  18      232.56      228.74      3.64 o 
  -6   2  18      147.01      145.74      2.99 o 
  -5   2  18        1.28        1.05      0.52 o 
  -4   2  18        8.53        8.42      0.78 o 
  -3   2  18        5.55        6.63      0.65 o 
  -2   2  18       54.17       50.77      1.66 o 
  -1   2  18      146.76      147.81      3.25 o 
   0   2  18      613.15      618.97      8.19 o 
   1   2  18       53.31       53.04      1.96 o 
   2   2  18      405.91      404.28      6.46 o 
   3   2  18       24.31       30.35      1.35 o 
   4   2  18       39.41       40.51      1.31 o 
   5   2  18      276.52      327.66      5.28 o 
   6   2  18       33.66       36.70      1.13 o 
 -14   3  18       79.00       68.92      2.11 o 
 -13   3  18       89.33       78.59      4.58 o 
 -12   3  18        8.79        7.54      0.69 o 
 -11   3  18       43.82       52.19      1.29 o 
 -10   3  18        3.35        2.80      0.36 o 
  -9   3  18       23.51       22.23      0.82 o 
  -8   3  18        0.00       -0.23      0.33 o 
  -7   3  18       25.19       29.40      1.06 o 
  -6   3  18      108.60      103.88      2.24 o 
  -5   3  18        9.14       11.15      0.69 o 
  -4   3  18       40.35       33.98      1.27 o 
  -3   3  18       26.09       26.23      1.21 o 
  -2   3  18      103.13      107.71      2.82 o 
  -1   3  18      102.29      100.30      2.54 o 
   0   3  18      396.01      405.91      5.53 o 
   1   3  18        1.06        2.31      0.53 o 
   2   3  18      142.18      132.72      2.84 o 
   3   3  18       13.62       16.20      0.92 o 
   4   3  18      307.17      289.19      3.46 o 
   5   3  18       15.65       19.34      1.18 o 
 -11   4  18      123.34      138.62      7.35 o 
 -10   4  18        8.96       11.76      0.60 o 
  -9   4  18       42.11       32.10      0.93 o 
  -8   4  18       22.56       22.36      0.74 o 
  -7   4  18       76.55       75.24      1.69 o 
  -6   4  18      270.38      293.87      3.46 o 
  -5   4  18      116.95      111.40      2.37 o 
  -4   4  18      144.92      157.24      2.18 o 
  -3   4  18       12.25       13.94      0.58 o 
  -2   4  18       13.12       16.71      0.72 o 
  -1   4  18        4.52        5.75      0.76 o 
   0   4  18        0.99        0.97      0.25 o 
   1   4  18       12.68       10.26      0.70 o 
   2   4  18        2.88        3.12      0.49 o 
 -15   0  19       31.96       36.25      2.02 o 
 -13   0  19      213.77      226.75      6.44 o 
 -11   0  19      430.16      439.09      9.33 o 
  -9   0  19       95.95      102.05      4.73 o 
  -7   0  19      845.35      861.80     15.38 o 
  -5   0  19       14.65       12.37      1.59 o 
  -3   0  19      339.69      330.25      7.10 o 
  -1   0  19       18.31        8.43      1.08 o 
   1   0  19      156.16      142.54      3.95 o 
   3   0  19       22.51       20.31      1.19 o 
   5   0  19      323.53      332.50      6.17 o 
 -16   1  19       57.15       47.21      3.88 o 
 -15   1  19        6.85        5.75      0.45 o 
 -14   1  19       11.20        9.00      0.65 o 
 -13   1  19       91.45       94.73      2.44 o 
 -12   1  19       89.21       87.13      2.17 o 
 -11   1  19      215.42      215.65      4.15 o 
 -10   1  19      368.16      369.91      4.81 o 
  -9   1  19       33.55       36.40      1.58 o 
  -8   1  19       63.09       66.42      1.98 o 
  -7   1  19      539.03      534.55      6.72 o 
  -6   1  19       51.89       51.98      2.21 o 
  -5   1  19      278.36      281.23      4.92 o 
  -4   1  19       81.04       83.76      2.34 o 
  -3   1  19       30.19       25.56      1.22 o 
  -2   1  19       71.64       64.94      2.12 o 
  -1   1  19      193.26      196.22      3.64 o 
   0   1  19      117.05      108.98      2.61 o 
   1   1  19       20.66       13.55      0.93 o 
   2   1  19       97.62      104.37      2.09 o 
   3   1  19       14.08       12.66      0.74 o 
   4   1  19        3.38        0.91      0.33 o 
   5   1  19        0.09        1.39      0.30 o 
   6   1  19       86.89       93.55      2.93 o 
 -15   2  19       94.44       77.09      4.16 o 
 -14   2  19        0.48        1.22      0.39 o 
 -13   2  19        9.78        9.76      0.86 o 
 -12   2  19        1.97        2.14      0.51 o 
 -11   2  19       82.14       88.13      2.17 o 
 -10   2  19       71.96       75.15      2.02 o 
  -9   2  19       20.88       21.94      0.97 o 
  -8   2  19      285.94      291.33      4.82 o 
  -7   2  19       14.04       14.52      0.90 o 
  -6   2  19      643.67      650.12      7.21 o 
  -5   2  19      161.96      153.25      3.17 o 
  -4   2  19        7.81        7.58      0.70 o 
  -3   2  19      104.47      120.62      2.40 o 
  -2   2  19       48.04       41.58      1.61 o 
  -1   2  19       58.88       66.74      2.03 o 
   0   2  19        3.67        2.08      0.61 o 
   1   2  19      181.93      185.49      3.63 o 
   2   2  19       63.59       68.67      2.52 o 
   3   2  19      492.98      504.57      8.28 o 
   4   2  19        9.87        9.47      0.70 o 
   5   2  19       62.97       77.48      2.39 o 
 -13   3  19       25.88       22.41      1.12 o 
 -12   3  19       13.26       10.68      0.57 o 
 -11   3  19      383.57      381.58      5.37 o 
 -10   3  19       10.45       10.39      0.57 o 
  -9   3  19       14.39       12.71      0.62 o 
  -8   3  19       36.99       24.58      0.93 o 
  -7   3  19       61.12       51.94      1.38 o 
  -6   3  19        0.19        0.50      0.33 o 
  -5   3  19       12.02       11.16      0.69 o 
  -4   3  19        2.41        4.34      0.48 o 
  -3   3  19        3.50        3.51      0.51 o 
  -2   3  19       41.57       40.66      1.47 o 
  -1   3  19        1.18        0.44      0.39 o 
   0   3  19       24.19       24.91      1.03 o 
   1   3  19        2.71        1.32      0.42 o 
   2   3  19      117.79      117.53      2.50 o 
   3   3  19        3.21        4.04      0.40 o 
 -10   4  19      127.52      104.71      8.88 o 
  -9   4  19      136.13      115.43      2.84 o 
  -8   4  19       27.97       20.85      1.00 o 
  -7   4  19        0.80        0.72      0.23 o 
  -6   4  19        0.05        0.30      0.29 o 
  -5   4  19        7.40        8.13      0.58 o 
  -4   4  19      137.41      160.71      2.71 o 
  -3   4  19       43.37       46.53      1.85 o 
  -2   4  19        1.10        0.96      0.30 o 
  -1   4  19        2.40        3.06      0.34 o 
   0   4  19        2.86        4.57      0.48 o 
 -14   0  20       19.00       17.81      1.13 o 
 -12   0  20      238.69      238.47      7.22 o 
 -10   0  20      104.51      107.82      5.44 o 
  -8   0  20      327.22      322.72      7.79 o 
  -6   0  20        0.72        0.51      0.88 o 
  -4   0  20        2.25        1.93      0.77 o 
  -2   0  20      416.80      422.53      7.62 o 
   0   0  20      278.57      266.12      5.36 o 
   2   0  20      108.17      115.14      2.69 o 
   4   0  20       13.72       12.41      1.28 o 
 -15   1  20       56.03       54.60      2.67 o 
 -14   1  20       67.82       64.78      1.73 o 
 -13   1  20       75.06       75.41      1.97 o 
 -12   1  20        6.73        5.96      0.64 o 
 -11   1  20       32.39       35.40      1.41 o 
 -10   1  20      554.53      580.67      6.43 o 
  -9   1  20        2.80        2.32      0.60 o 
  -8   1  20      179.26      177.28      3.42 o 
  -7   1  20        9.15        9.50      0.79 o 
  -6   1  20      117.53      117.06      3.28 o 
  -5   1  20       11.65       10.67      1.03 o 
  -4   1  20      109.34      100.58      2.43 o 
  -3   1  20       94.20       75.96      2.08 o 
  -2   1  20        0.00        0.57      0.73 o 
  -1   1  20      282.37      289.71      6.35 o 
   0   1  20       70.23       61.48      2.30 o 
   1   1  20        0.13        0.22      0.46 o 
   2   1  20        0.88        1.53      0.46 o 
   3   1  20       20.88       19.97      0.90 o 
   4   1  20       27.67       23.25      0.84 o 
   5   1  20       66.91       33.22      3.10 o 
 -14   2  20       42.80       36.27      1.74 o 
 -13   2  20        2.02        3.61      0.42 o 
 -12   2  20       77.55       80.80      1.91 o 
 -11   2  20      149.20      151.38      2.65 o 
 -10   2  20        7.20        6.79      0.62 o 
  -9   2  20       54.24       52.32      1.52 o 
  -8   2  20        0.22        0.27      0.37 o 
  -7   2  20      137.61      131.16      2.30 o 
  -6   2  20      253.31      244.86      3.38 o 
  -5   2  20       70.21       74.31      2.13 o 
  -4   2  20       21.99       19.64      0.98 o 
  -3   2  20       14.26        9.63      0.78 o 
  -2   2  20       36.17       29.30      1.32 o 
  -1   2  20        0.07        0.45      0.44 o 
   0   2  20      282.30      286.58      5.01 o 
   1   2  20      466.73      502.66      9.45 o 
   2   2  20      165.50      155.99      2.83 o 
   3   2  20      222.21      248.05      6.25 o 
   4   2  20        0.07        0.77      0.32 o 
 -12   3  20       58.04       58.39      4.89 o 
 -11   3  20       16.14       13.99      0.87 o 
 -10   3  20        0.23       -0.03      0.56 o 
  -9   3  20        5.92        6.08      0.47 o 
  -8   3  20       20.86       20.90      0.75 o 
  -7   3  20       42.56       44.28      1.26 o 
  -6   3  20      690.44      706.29     15.49 o 
  -5   3  20       31.96       43.72      1.32 o 
  -4   3  20      105.36      121.68      2.08 o 
  -3   3  20        6.28        5.76      0.46 o 
  -2   3  20       31.95       29.71      1.01 o 
  -1   3  20       51.56       48.03      1.33 o 
   0   3  20        1.92        3.21      0.49 o 
   1   3  20        0.05        1.67      0.34 o 
   2   3  20      408.47      438.74      7.31 o 
  -7   4  20       41.73       34.57      1.24 o 
  -6   4  20      170.70      178.09      5.37 o 
  -5   4  20        0.12        0.38      0.27 o 
  -4   4  20       10.76       12.07      0.72 o 
  -3   4  20       26.91       36.24      1.85 o 
 -13   0  21       35.98       35.72      2.00 o 
 -11   0  21        1.42        2.32      0.94 o 
  -9   0  21     1461.77     1491.91     58.49 o 
  -7   0  21        5.92        6.47      1.11 o 
  -5   0  21       42.40       33.70      3.04 o 
  -3   0  21      224.95      193.06      4.73 o 
  -1   0  21        3.61        3.51      0.81 o 
   1   0  21        7.06       12.33      1.13 o 
   3   0  21       92.06      117.27      3.99 o 
 -14   1  21      112.07       96.10      5.99 o 
 -13   1  21       39.08       36.53      1.48 o 
 -12   1  21        4.88        4.27      0.67 o 
 -11   1  21      186.61      177.23      3.15 o 
 -10   1  21       53.17       52.50      1.62 o 
  -9   1  21       47.10       47.43      1.54 o 
  -8   1  21      135.27      133.91      2.71 o 
  -7   1  21       40.35       40.47      1.51 o 
  -6   1  21       14.88       16.79      1.00 o 
  -5   1  21        8.18       10.30      1.03 o 
  -4   1  21       23.22       19.09      1.08 o 
  -3   1  21       55.78       64.55      2.09 o 
  -2   1  21       13.21       11.95      1.09 o 
  -1   1  21        0.00        1.02      0.48 o 
   0   1  21       10.39        4.18      0.61 o 
   1   1  21       32.89       37.31      1.19 o 
   2   1  21      142.85      141.50      2.49 o 
   3   1  21        3.57        4.13      0.53 o 
 -13   2  21        6.71        5.92      0.72 o 
 -12   2  21        1.73        2.80      0.37 o 
 -11   2  21       62.19       66.62      1.64 o 
 -10   2  21      160.21      171.95      2.70 o 
  -9   2  21       18.98       15.89      0.83 o 
  -8   2  21       56.86       68.18      1.63 o 
  -7   2  21      246.07      257.25      3.79 o 
  -6   2  21        0.41        0.79      0.31 o 
  -5   2  21        0.51        0.64      0.35 o 
  -4   2  21        1.07       -0.23      0.39 o 
  -3   2  21       10.67        7.77      0.73 o 
  -2   2  21      105.94      107.63      2.52 o 
  -1   2  21       19.96       28.50      1.25 o 
   0   2  21        0.85        0.62      0.32 o 
   1   2  21      110.33      138.48      3.19 o 
   2   2  21       89.34       89.11      2.00 o 
 -10   3  21       11.71        6.71      0.65 o 
  -9   3  21       33.15       33.08      1.40 o 
  -8   3  21       65.46       54.41      1.61 o 
  -7   3  21       25.09       21.74      1.45 o 
  -6   3  21       10.56        5.53      0.46 o 
  -5   3  21       15.67       16.88      0.71 o 
  -4   3  21       32.97       24.93      1.69 o 
  -3   3  21        9.88        8.45      0.67 o 
  -2   3  21        0.20        0.38      0.31 o 
  -1   3  21       87.69       83.58      1.81 o 
   0   3  21        6.60        8.42      1.17 o 
 -12   0  22      365.51      376.84     11.11 o 
 -10   0  22      447.20      451.09      9.12 o 
  -8   0  22      599.64      621.40     10.77 o 
  -6   0  22        9.56       14.23      1.19 o 
  -4   0  22      151.75      163.24      5.65 o 
  -2   0  22      123.74      144.09      4.01 o 
   0   0  22       87.11       84.19      3.60 o 
   2   0  22       55.04       48.45      6.38 o 
 -13   1  22        9.01        4.78      0.53 o 
 -12   1  22       15.28       16.42      0.80 o 
 -11   1  22       83.22       78.54      1.95 o 
 -10   1  22       72.79       70.32      1.68 o 
  -9   1  22       73.94       74.63      2.00 o 
  -8   1  22      190.35      190.39      3.18 o 
  -7   1  22        6.35        6.21      0.56 o 
  -6   1  22       13.00        9.67      0.64 o 
  -5   1  22       14.30       15.79      0.80 o 
  -4   1  22       11.92       10.60      0.70 o 
  -3   1  22        3.42        3.57      0.43 o 
  -2   1  22      276.49      281.27      3.54 o 
  -1   1  22        9.50        9.92      0.60 o 
   0   1  22       13.82       16.14      0.76 o 
   1   1  22        9.73        8.74      0.49 o 
   2   1  22      167.21      157.41     34.60 o 
 -11   2  22      145.45      145.58      6.19 o 
 -10   2  22        3.96        6.67      0.64 o 
  -9   2  22      237.51      241.68      5.86 o 
  -8   2  22       42.56       37.77      1.10 o 
  -7   2  22        8.07        7.26      0.49 o 
  -6   2  22       64.94       70.23      1.40 o 
  -5   2  22       40.13       36.07      0.94 o 
  -4   2  22        0.22        0.77      0.30 o 
  -3   2  22      102.17       95.56      2.32 o 
  -2   2  22       16.91       17.96      1.00 o 
  -1   2  22        0.02        3.15      0.35 o 
   0   2  22        6.58        4.31      0.40 o 
  -8   3  22       49.21       41.55      2.09 o 
  -7   3  22        2.83       -0.31      0.31 o 
  -6   3  22       41.91       39.97      1.38 o 
  -5   3  22       37.04       37.23      1.33 o 
  -4   3  22      136.32      130.33      2.91 o 
  -3   3  22        0.69        0.45      0.45 o 
 -11   0  23       18.56       14.31      1.00 o 
  -9   0  23      325.25      318.31      5.23 o 
  -7   0  23      171.92      188.86      4.66 o 
  -5   0  23       74.46       75.45      2.23 o 
  -3   0  23      307.06      345.56     28.56 o 
  -1   0  23        1.22        3.54      0.64 o 
 -11   1  23        0.32        0.63      0.22 o 
 -10   1  23        2.22        4.69      0.51 o 
  -9   1  23      287.87      284.32      5.63 o 
  -8   1  23       52.34       57.32      1.78 o 
  -7   1  23        7.71        9.14      0.67 o 
  -6   1  23       98.86       93.83      1.84 o 
  -5   1  23       57.08       54.48      1.82 o 
  -4   1  23       16.51       17.92      1.18 o 
  -3   1  23        9.94       14.67      1.29 o 
  -2   1  23        1.55        2.88      0.37 o 
  -1   1  23       16.30       19.53      0.99 o 
   0   1  23        4.73        3.23      0.63 o 
  -9   2  23      113.01      112.46      3.15 o 
  -8   2  23       28.50       23.52      1.15 o 
  -7   2  23       42.40       42.63      1.69 o 
  -6   2  23       16.45       19.78      1.17 o 
  -5   2  23        3.75        5.66      0.91 o 
  -4   2  23        7.88        7.12      0.53 o 
  -3   2  23      126.75      121.89      3.58 o 
  -2   2  23      138.22      144.05      3.56 o 
 -10   0  24        0.53        0.70      0.39 o 
  -8   0  24       85.28       81.26      1.98 o 
  -6   0  24       63.55       65.13      2.56 o 
  -4   0  24        0.00        0.87      0.63 o 
  -9   1  24       45.17       51.81      2.75 o 
  -8   1  24      186.86      166.67      7.01 o 
  -7   1  24        7.59        7.55      0.76 o 
  -6   1  24        1.62        1.19      0.45 o 
  -5   1  24        1.27        0.81      0.40 o 
  -4   1  24       15.67       14.74      1.26 o 
  -3   1  24        7.91        8.76      1.27 o 
                                                 
